# Supplementary material for: Genome-Wide Analyses of MicroRNA Profiling in Interleukin-27 Treated Monocyte-Derived Human Dendritic Cells Using Deep Sequencing: A Pilot Study
Source: Int J Mol Sci. 2017 Apr 28;18(5):925. doi: 10.3390/ijms18050925 (PMC5454838; doi:10.3390/ijms18050925)
Supplement: Supplementary file 1 [file ijms-18-00925-s001.zip]

Archive with 3 entries (3 files):
- Supplementaly materials 1.pdf
- Supplementaly materials 2.xlsx
- Supplementaly materials 3.xlsx
