# Supplementary material for: Genome-Wide Analyses of MicroRNA Profiling in Interleukin-27 Treated Monocyte-Derived Human Dendritic Cells Using Deep Sequencing: A Pilot Study
Source: Int J Mol Sci. 2017 Apr 28;18(5):925. doi: 10.3390/ijms18050925 (PMC5454838; doi:10.3390/ijms18050925)
Supplement: Supplementary file 1 [file ijms-18-00925-s001.zip › Supplementaly materials 2.xlsx]

## Sheet: Sheet1
Table S2. Potential human viruses targeted by differential miRNAs regulated by IL-27
miRNA	miRNA alignment position	Viral sequence alignment position	Homology (%)	Viral reference	Viral pathogen targeted
hsa-let-7e-5p	2 21	62934 62954	0.8421	NC_001806.2	Human herpesvirus 1
hsa-let-7e-5p	3 21	9391 9412	0.8333	NC_002549.1	Zaire ebolavirus
hsa-let-7e-5p	2 21	1689 1713	0.8182	NC_005236.1	Seoul virus
hsa-let-7e-5p	2 20	2433 2454	0.7778	NC_027136.1	Mariental virus
hsa-let-7e-5p	2 21	8326 8351	0.7391	NC_006383.2	Peste des petits ruminants virus
hsa-let-7e-5p	2 21	1574 1597	0.7619	NC_005233.1	Dobrava virus
hsa-let-7e-5p	2 21	1800 1819	0.8421	NC_009528.2	European bat lyssavirus 2
hsa-let-7e-5p	2 20	48088 48108	0.8333	NC_001348.1	Human herpesvirus 3
hsa-let-7e-5p	2 20	2119 2142	0.85	NC_002728.1	Nipah virus
hsa-let-7e-5p	2 20	93722 93745	0.85	NC_009333.1	Human herpesvirus 8
hsa-let-7e-5p	2 21	1603 1626	0.7619	NC_006433.1	Hantavirus
hsa-let-7e-5p	2 21	1601 1624	0.7619	NC_005218.1	Hantaan virus
hsa-let-7e-5p	2 21	122905 122926	0.7368	NC_001611.1	Variola virus
hsa-let-7e-3p	2 20	45930 45951	0.7778	NC_001348.1	Human herpesvirus 3
hsa-let-7e-3p	2 21	2490 2511	0.7895	NC_021590.1	Rotavirus
hsa-miR-21-5p	2 20	6218 6238	0.8333	NC_004102.1	Hepatitis C virus
hsa-miR-21-5p	2 21	88729 88749	0.8421	NC_006998.1	Vaccinia virus
hsa-miR-21-5p	2 21	120043 120066	0.7619	NC_001716.2	Human herpesvirus 7
hsa-miR-21-5p	3 21	81801 81824	0.85	NC_001716.2	Human herpesvirus 7
hsa-miR-21-5p	2 21	4930 4951	0.8421	NC_001538.1	BK polyomavirus
hsa-miR-21-5p	2 20	2099 2120	0.8333	NC_023765.1	University of Helsinki virus
hsa-miR-21-5p	2 21	3412 3436	0.7273	NC_023635.1	Arumowot virus
hsa-miR-21-5p	2 21	8634 8656	0.8	NC_006273.2	Human herpesvirus 5
hsa-miR-21-5p	2 21	3684 3707	0.7143	NC_005339.1	Mossman virus
hsa-miR-21-5p	2 21	6905 6926	0.8947	NC_005039.1	Yokose virus
hsa-miR-21-3p	2 20	8996 9016	0.7778	NC_030289.1	Edge Hill virus
hsa-miR-21-3p	2 20	1032 1052	0.7778	NC_024781.1	Marburg marburgvirus
hsa-miR-21-3p	2 20	1400 1421	0.8421	NC_006577.2	Human coronavirus HKU1
hsa-miR-21-3p	2 20	29600 29620	0.8333	NC_012959.1	Human adenovirus 54
hsa-miR-21-3p	2 20	3379 3402	0.7619	NC_018705.3	Ntaya virus
hsa-miR-21-3p	2 20	29772 29792	0.8889	NC_010956.1	Human adenovirus D
hsa-miR-99a-5p	2 21	111320 111340	0.8947	NC_001806.2	Human herpesvirus 1
hsa-miR-99a-5p	2 21	135770 135791	0.7895	NC_006998.1	Vaccinia virus
hsa-miR-99a-5p	2 20	226099 226121	0.7895	NC_006273.2	Human herpesvirus 5
hsa-miR-99a-5p	3 21	2941 2967	0.7826	NC_004355.1	Alkhurma virus
hsa-miR-147a	2 19	4643 4664	0.8421	NC_001477.1	Dengue virus 1
hsa-miR-147a	2 19	1204 1224	0.8333	NC_014512.1	Rotavirus
hsa-miR-182-5p	2 23	3170 3199	0.7407	NC_008604.2	Culex flavivirus
hsa-miR-182-5p	3 23	6893 6916	0.8	NC_008604.2	Culex flavivirus
hsa-miR-182-5p	2 23	6078 6105	0.68	NC_030289.1	Edge Hill virus
hsa-miR-182-5p	2 23	722 745	0.7143	NC_029932.1	Kasokero virus
hsa-miR-182-5p	2 23	12789 12817	0.7692	NC_014373.1	Bundibugyo ebolavirus
hsa-miR-182-5p	2 23	89 114	0.7826	NC_029127.1	Adana virus
hsa-miR-182-5p	2 21	3570 3596	0.7727	NC_026247.1	Gairo virus
hsa-miR-182-5p	2 23	46 69	0.7619	NC_005234.1	Dobrava virus
hsa-miR-182-5p	2 23	2587 2611	0.7273	NC_001545.2	Rubella virus
hsa-miR-182-5p	2 22	141236 141261	0.7727	NC_001716.2	Human herpesvirus 7
hsa-miR-182-5p	2 23	10305 10327	0.7727	NC_025348.1	Tuhoko virus 2
hsa-miR-182-5p	2 23	38053 38077	0.7273	NC_007605.1	Human herpesvirus 4
hsa-miR-182-5p	2 20	5528 5552	0.8421	NC_017937.1	Nariva virus
hsa-miR-182-5p	2 23	38044 38068	0.7273	NC_009334.1	Human herpesvirus 4
hsa-miR-182-5p	2 23	16045 16071	0.7083	NC_007803.1	Beilong virus
hsa-miR-182-5p	2 23	126 150	0.7727	NC_006447.1	Pichinde virus
hsa-miR-183-5p	2 20	359 381	0.8947	NC_001563.2	West Nile virus
hsa-miR-183-5p	2 21	2151 2174	0.8095	NC_029128.1	Adana virus
hsa-miR-183-5p	2 21	7415 7435	0.8421	NC_028752.1	Camel alphacoronavirus
hsa-miR-183-5p	2 21	672 692	0.7895	NC_003977.2	Hepatitis B virus
hsa-miR-183-5p	2 21	2107 2126	0.8421	NC_027201.1	Punta Toro virus
hsa-miR-183-5p	2 21	6336 6358	0.8	NC_025350.1	Tuhoko virus 3
hsa-miR-183-5p	2 21	6366 6392	0.7083	NC_009640.1	Porcine rubulavirus
hsa-miR-183-5p	2 21	88347 88371	0.8182	NC_009334.1	Human herpesvirus 4
hsa-miR-183-5p	2 21	7175 7195	0.7895	NC_007580.2	St. Louis encephalitis virus
hsa-miR-183-5p	2 21	7394 7414	0.8421	NC_002645.1	Human coronavirus
hsa-miR-203a-3p	2 21	1906 1929	0.7143	NC_001531.1	Human papillomoavirus type 5
hsa-miR-203a-3p	2 21	4954 4979	0.75	NC_020809.1	Irkut virus
hsa-miR-203a-3p	2 18	3910 3932	0.8824	NC_015691.1	Macaca fascicularis papillomavirus type 2
hsa-miR-203a-3p	3 19	4511 4532	0.9375	NC_006313.1	Sabia virus
hsa-miR-210-3p	2 20	9263 9284	0.7778	NC_008604.2	Culex flavivirus
hsa-miR-210-3p	2 20	109024 109047	0.8	NC_001798.2	Human herpesvirus 2
hsa-miR-210-3p	2 21	9308 9329	0.7368	NC_028249.1	Phocine distemper virus
hsa-miR-210-3p	2 20	544 566	0.7895	NC_018466.1	Sathuperi virus
hsa-miR-210-3p	2 21	73591 73611	0.8421	NC_007605.1	Human herpesvirus 4
hsa-miR-210-3p	2 21	37180 37200	0.8421	NC_006273.2	Human herpesvirus 5
hsa-miR-210-3p	2 21	73725 73745	0.8421	NC_009334.1	Human herpesvirus 4
hsa-miR-210-3p	2 20	748 772	0.7619	NC_003690.1	Langat virus
hsa-miR-221-5p	2 21	1445 1465	0.8421	NC_005228.1	Tula virus segment M
hsa-miR-221-5p	2 21	14595 14618	0.7619	NC_011203.1	Human adenovirus B1
hsa-miR-221-5p	2 19	9877 9898	0.8824	NC_007605.1	Human herpesvirus 4
hsa-miR-221-5p	2 21	6548 6570	0.85	NC_020808.1	Aravan virus
hsa-miR-221-5p	2 19	9861 9882	0.8824	NC_009334.1	Human herpesvirus 4
hsa-miR-221-5p	3 17	113069 113090	1	NC_009333.1	Human herpesvirus 8
hsa-miR-221-5p	2 21	3535 3556	0.8421	NC_003696.1	Eyach virus
hsa-miR-221-3p	2 22	655 679	0.7273	NC_004188.1	Colorado tick fever virus
hsa-miR-221-3p	3 22	13614 13636	0.7895	NC_025350.1	Tuhoko virus 3
hsa-miR-221-3p	2 19	4295 4318	0.8889	NC_012959.1	Human adenovirus 54
hsa-miR-221-3p	4 22	2860 2882	0.8889	NC_001472.1	Human enterovirus B
hsa-miR-221-3p	2 22	146128 146154	0.75	NC_007605.1	Human herpesvirus 4
hsa-miR-221-3p	2 22	167570 167593	0.7619	NC_007605.1	Human herpesvirus 4
hsa-miR-221-3p	2 22	208429 208453	0.7273	NC_006273.2	Human herpesvirus 5
hsa-miR-221-3p	2 22	1682 1707	0.7391	NC_018483.1	Golden Gate virus
hsa-miR-221-3p	2 22	169056 169079	0.7619	NC_009334.1	Human herpesvirus 4
hsa-miR-221-3p	2 20	1991 2013	0.8333	NC_003687.1	Powassan virus
hsa-miR-222-5p	2 17	17087 17108	0.9333	NC_006432.1	Sudan ebolavirus
hsa-miR-222-5p	2 19	8197 8218	0.8235	NC_025351.1	Cedar virus
hsa-miR-222-5p	2 21	229 252	0.6667	NC_015843.2	Tembusu virus
hsa-miR-222-5p	2 21	6585 6607	0.8	NC_005301.3	fever virus
hsa-miR-222-3p	2 20	1262 1287	0.7826	NC_002206.1	Influenza B virus
hsa-miR-222-3p	2 20	6079 6099	0.8333	NC_000940.1	Porcine enteric sapovirus
hsa-miR-222-3p	2 20	895 915	0.8333	NC_003703.1	Eyach virus
hsa-miR-125b-5p	2 21	154096 154119	0.7143	NC_007605.1	Human herpesvirus 4
hsa-miR-125b-5p	2 20	8150 8171	0.7778	NC_020810.1	Duvenhage virus
hsa-miR-125b-5p	2 21	155580 155603	0.7143	NC_009334.1	Human herpesvirus 4
hsa-miR-125b-5p	2 21	7491 7512	0.7895	NC_007580.2	St. Louis encephalitis virus
hsa-miR-138-5p	2 17	5335 5358	0.9375	NC_001531.1	Human papillomoavirus type 5
hsa-miR-138-5p	2 22	2037 2059	0.75	NC_007358.1	Influenza A virus
hsa-miR-138-5p	2 22	1454 1482	0.7308	NC_029127.1	Adana virus
hsa-miR-138-5p	2 21	161 183	0.7368	NC_004198.1	Banna virus
hsa-miR-138-5p	2 22	2013 2035	0.8	NC_026423.1	Influenza A virus
hsa-miR-138-5p	2 20	1993 2016	0.8421	NC_014513.1	Rotavirus D
hsa-miR-138-5p	2 21	1280 1307	0.6667	NC_024890.1	Seal anellovirus 3
hsa-miR-138-5p	2 22	6954 6975	0.75	NC_001472.1	Human enterovirus B
hsa-miR-138-5p	2 22	52118 52140	0.8	NC_006273.2	Human herpesvirus 5
hsa-miR-138-5p	2 18	81139 81163	0.8333	NC_006273.2	Human herpesvirus 5
hsa-miR-138-5p	2 19	435 458	0.8889	NC_012776.1	Lujo virus
hsa-miR-138-5p	2 21	203 226	0.8	NC_010249.1	Allpahuayo virus
hsa-miR-138-5p	2 21	10863 10886	0.8	NC_007580.2	St. Louis encephalitis virus
hsa-miR-138-5p	2 22	103718 103739	0.8	NC_009333.1	Human herpesvirus 8
hsa-miR-138-5p	2 20	11914 11936	0.7778	NC_005036.1	Goose paramyxovirus
hsa-miR-138-5p	2 22	4906 4928	0.8	NC_001512.1	O'nyong-nyong virus
hsa-miR-144-5p	2 20	254 278	0.8095	NC_026829.2	Rotavirus I
hsa-miR-144-5p	2 20	1366 1387	0.8421	NC_005226.1	Tula virus
hsa-miR-144-5p	2 21	184818 184840	0.85	NC_006998.1	Vaccinia virus
hsa-miR-144-5p	2 21	169415 169436	0.7895	NC_006998.1	Vaccinia virus
hsa-miR-144-5p	2 20	58052 58072	0.8333	NC_006998.1	Vaccinia virus
hsa-miR-144-5p	2 21	5435 5456	0.8421	NC_025352.1	Mojiang virus
hsa-miR-144-5p	3 21	560 581	0.8333	NC_021928.1	Human parainfluenza virus
hsa-miR-144-5p	2 20	13605 13626	0.8333	NC_006296.2	Rinderpest virus
hsa-miR-144-5p	2 21	158224 158245	0.7895	NC_001611.1	Variola virus
hsa-miR-125a-3p	2 19	6783 6807	0.8	NC_030690.1	Canary bornavirus 1
hsa-miR-125a-3p	2 19	4955 4976	0.8824	NC_028249.1	Phocine distemper virus
hsa-miR-125a-3p	2 19	151107 151128	0.8235	NC_006273.2	Human herpesvirus 5
hsa-miR-125a-3p	2 21	3078 3101	0.6667	NC_017996.1	Human papillomavirus type 140
hsa-miR-125a-3p	2 20	30542 30563	0.8889	NC_009333.1	Human herpesvirus 8
hsa-miR-125a-3p	2 21	115592 115614	0.8	NC_009333.1	Human herpesvirus 8
hsa-miR-125a-3p	3 21	2754 2775	0.8333	NC_005301.3	fever virus
hsa-miR-193a-5p	2 21	2166 2188	0.8	NC_024778.1	Loveridges garter snake virus 1
hsa-miR-193a-5p	2 21	139295 139316	0.7895	NC_001806.2	Human herpesvirus 1
hsa-miR-193a-5p	2 19	127858 127879	0.8235	NC_001806.2	Human herpesvirus 1
hsa-miR-193a-5p	2 19	128745 128766	0.8235	NC_001798.2	Human herpesvirus 2
hsa-miR-193a-5p	2 21	3703 3724	0.7895	NC_029646.1	Norovirus GII
hsa-miR-193a-5p	2 19	6351 6372	0.7059	NC_003417.1	Mayaro virus
hsa-miR-99b-5p	2 20	226099 226121	0.8421	NC_006273.2	Human herpesvirus 5
hsa-miR-99b-3p	2 21	338 361	0.8095	NC_026797.1	Bovine hepacivirus
hsa-miR-99b-3p	3 20	2033 2054	0.8824	NC_026825.2	Rotavirus I
hsa-miR-99b-3p	2 20	455 476	0.7222	NC_028249.1	Phocine distemper virus
hsa-miR-99b-3p	2 21	10180 10200	0.8421	NC_012735.1	Wesselsbron virus
hsa-miR-99b-3p	2 21	42721 42742	0.7368	NC_006273.2	Human herpesvirus 5
hsa-miR-99b-3p	2 20	2942 2962	0.8333	NC_012777.1	Lujo virus
hsa-miR-99b-3p	2 18	43268 43290	0.8824	NC_009333.1	Human herpesvirus 8
hsa-miR-99b-3p	3 20	116732 116754	0.8889	NC_009333.1	Human herpesvirus 8
hsa-miR-151a-3p	2 20	6342 6362	0.8333	NC_010761.1	Parana virus
hsa-miR-424-5p	2 21	46 68	0.75	NC_029934.1	Erve virus
hsa-miR-424-5p	2 21	794 817	0.8095	NC_002023.1	Influenza A virus
hsa-miR-424-5p	3 20	125498 125519	0.8824	NC_006273.2	Human herpesvirus 5
hsa-miR-424-3p	2 20	3892 3912	0.7778	NC_001563.2	West Nile virus
hsa-miR-449a	2 20	1895 1914	0.8333	NC_025349.2	Avian paramyxovirus
hsa-miR-449a	2 21	3502 3523	0.7895	NC_004181.1	Colorado tick fever virus
hsa-miR-449a	2 21	914 937	0.7143	NC_004908.1	Influenza A virus
hsa-miR-449a	2 20	15892 15914	0.7368	NC_001716.2	Human herpesvirus 7
hsa-miR-449a	2 21	1537 1560	0.8095	NC_025403.1	Achimota virus 1
hsa-miR-449a	2 21	2148 2168	0.8421	NC_001699.1	JC polyomavirus
hsa-miR-449a	2 21	18456 18484	0.6923	NC_001460.1	Human adenovirus A
hsa-miR-449a	2 21	2815 2836	0.85	NC_018138.1	SFTS virus
hsa-miR-450a-5p	2 21	5732 5751	0.8421	NC_029903.1	Toros virus
hsa-miR-450a-5p	2 21	15519 15540	0.85	NC_001498.1	Measles virus
hsa-miR-486-5p	2 17	13684 13707	0.8824	NC_028752.1	Camel alphacoronavirus
hsa-miR-486-3p	2 20	2793 2814	0.8947	NC_012532.1	Zika virus
hsa-miR-486-3p	2 19	161059 161079	0.8235	NC_007605.1	Human herpesvirus 4
hsa-miR-486-3p	2 19	162543 162563	0.8235	NC_009334.1	Human herpesvirus 4
hsa-miR-181d-5p	3 21	1840 1863	0.8421	NC_001607.1	Borna disease virus 1
hsa-miR-181d-5p	2 22	10508 10530	0.75	NC_029124.1	Tofla virus
hsa-miR-181d-5p	2 22	16805 16829	0.7826	NC_004718.3	SARS coronavirus
hsa-miR-181d-5p	3 22	969 992	0.8	NC_007374.1	Influenza A virus
hsa-miR-181d-5p	2 20	8172 8195	0.7895	NC_001796.2	Human parainfluenza virus 3
hsa-miR-181d-5p	2 22	13196 13218	0.75	NC_025361.1	Avian paramyxovirus 5
hsa-miR-181d-5p	3 21	1905 1929	0.85	NC_001472.1	Human enterovirus B
hsa-miR-181d-5p	2 19	124815 124837	0.8235	NC_007605.1	Human herpesvirus 4
hsa-miR-181d-5p	2 22	308 333	0.7391	NC_021588.1	Rotavirus G
hsa-miR-181d-5p	3 22	35 56	0.7895	NC_021588.1	Rotavirus G
hsa-miR-181d-5p	2 22	6646 6671	0.7391	NC_010255.1	Bear Canyon virus
hsa-miR-181d-5p	2 19	125642 125664	0.8235	NC_009334.1	Human herpesvirus 4
hsa-miR-181d-5p	3 21	112127 112149	0.8333	NC_009333.1	Human herpesvirus 8
hsa-miR-181d-5p	2 22	175121 175143	0.8	NC_001611.1	Variola virus
hsa-miR-450a-2-3p	2 21	6821 6842	0.85	NC_012532.1	Zika virus
hsa-miR-450a-2-3p	2 19	11395 11414	0.8824	NC_001498.1	Measles virus
hsa-miR-450a-2-3p	2 20	1172 1193	0.8333	NC_009333.1	Human herpesvirus 8
hsa-miR-450a-2-3p	2 20	6342 6366	0.7619	NC_001611.1	Variola virus
hsa-miR-503-5p	2 22	44937 44959	0.75	NC_001798.2	Human herpesvirus 2
hsa-miR-503-5p	2 22	1671 1695	0.7391	NC_004182.1	Colorado tick fever virus
hsa-miR-503-5p	2 22	6513 6536	0.8095	NC_001716.2	Human herpesvirus 7
hsa-miR-503-5p	2 22	149559 149582	0.8095	NC_001716.2	Human herpesvirus 7
hsa-miR-503-5p	2 21	1449 1471	0.7895	NC_015412.1	Sandfly Sicilian Turkey virus
hsa-miR-503-5p	2 21	4337 4359	0.7895	NC_010707.1	Thottapalayam virus
hsa-miR-503-5p	3 22	38821 38846	0.7727	NC_009333.1	Human herpesvirus 8
hsa-miR-504-5p	2 21	1456 1480	0.7727	NC_005224.1	Puumala virus
hsa-miR-504-5p	2 21	10112 10134	0.8	NC_023424.1	Tyuleniy virus
hsa-miR-504-5p	2 20	104797 104818	0.7778	NC_007605.1	Human herpesvirus 4
hsa-miR-504-5p	2 20	7196 7218	0.8421	NC_020808.1	Aravan virus
hsa-miR-504-5p	2 20	105627 105648	0.7778	NC_009334.1	Human herpesvirus 4
hsa-miR-455-5p	3 21	8196 8217	0.8333	NC_001564.2	Cell fusing agent virus
hsa-miR-455-5p	2 21	3164 3189	0.7391	NC_024076.1	Cat Que Virus
hsa-miR-455-5p	3 21	179255 179277	0.7895	NC_006998.1	Vaccinia virus
hsa-miR-455-3p	2 20	1197 1222	0.7826	NC_002209.1	Influenza B virus
hsa-miR-455-3p	2 20	6237 6256	0.8333	NC_021069.1	Mosquito flavivirus
hsa-miR-455-3p	2 20	44349 44368	0.8333	NC_006273.2	Human herpesvirus 5
hsa-miR-455-3p	2 17	84152 84172	0.9333	NC_009334.1	Human herpesvirus 4
hsa-miR-618	2 22	13284 13307	0.7619	NC_028249.1	Phocine distemper virus
hsa-miR-618	2 22	75385 75410	0.6957	NC_001716.2	Human herpesvirus 7
hsa-miR-618	2 22	105677 105702	0.6957	NC_001716.2	Human herpesvirus 7
hsa-miR-618	2 21	4545 4569	0.7619	NC_025256.1	Bat Paramyxovirus
hsa-miR-618	2 22	2751 2772	0.8	NC_001472.1	Human enterovirus B
hsa-miR-618	2 21	363 388	0.7273	NC_022630.1	Razdan virus
hsa-miR-618	3 21	1180 1202	0.8333	NC_007905.1	Ippy virus
hsa-miR-618	2 22	2656 2680	0.8636	NC_005238.1	Seoul virus
hsa-miR-618	2 21	2374 2396	0.8421	NC_001699.1	JC polyomavirus
hsa-miR-542-3p	2 20	1360 1386	0.7391	NC_005300.2	Crimean-Congo hemorrhagic fever virus
hsa-miR-449c-5p	2 24	5235 5258	0.8182	NC_030231.1	Avian paramyxovirus
hsa-miR-449c-5p	2 24	979 1006	0.68	NC_029931.1	Yogue virus
hsa-miR-449c-5p	2 22	13268 13289	0.8	NC_028245.1	Avian paramyxovirus 2
hsa-miR-449c-5p	2 24	2207 2233	0.75	NC_027136.1	Mariental virus
hsa-miR-449c-5p	3 24	15886 15915	0.6923	NC_001716.2	Human herpesvirus 7
hsa-miR-449c-5p	2 21	23507 23531	0.7895	NC_001716.2	Human herpesvirus 7
hsa-miR-449c-5p	2 23	24206 24232	0.7826	NC_012959.1	Human adenovirus 54
hsa-miR-449c-5p	2 24	5614 5638	0.7391	NC_018461.1	Sathuperi virus
hsa-miR-449c-5p	2 23	1601 1629	0.76	NC_007605.1	Human herpesvirus 4
hsa-miR-449c-5p	2 22	61252 61275	0.8	NC_007605.1	Human herpesvirus 4
hsa-miR-449c-5p	2 24	1161 1186	0.7391	NC_021483.1	Human papillomavirus type 154
hsa-miR-449c-5p	2 24	4872 4893	0.7727	NC_018629.1	Ikoma lyssavirus
hsa-miR-449c-5p	2 23	1601 1629	0.76	NC_009334.1	Human herpesvirus 4
hsa-miR-449c-5p	2 24	114043 114068	0.7391	NC_009333.1	Human herpesvirus 8
hsa-miR-449c-5p	2 24	17018 17043	0.7391	NC_007454.1	J-virus
hsa-miR-449c-5p	2 24	5180 5208	0.6923	NC_006428.1	Simian virus 41
hsa-miR-449c-5p	2 24	3600 3623	0.7273	NC_004162.2	Chikungunya virus
hsa-miR-449c-5p	2 23	6232 6254	0.8095	NC_003687.1	Powassan virus
hsa-miR-449c-5p	2 24	10763 10790	0.8	NC_001512.1	O'nyong-nyong virus
hsa-miR-449c-5p	2 24	9751 9775	0.7391	NC_001460.1	Human adenovirus A
hsa-miR-450b-5p	2 21	13798 13819	0.7368	NC_011203.1	Human adenovirus B1
hsa-miR-450b-5p	2 19	74857 74879	0.8889	NC_001716.2	Human herpesvirus 7
hsa-miR-450b-5p	2 16	11435 11456	0.9286	NC_001716.2	Human herpesvirus 7
hsa-miR-450b-5p	2 19	2619 2639	0.8824	NC_001538.1	BK polyomavirus
hsa-miR-450b-5p	2 19	6166 6187	0.8235	NC_025255.1	Maraba virus
hsa-miR-450b-5p	2 20	507 528	0.8333	NC_024494.1	Heartland virus
hsa-miR-708-5p	2 22	7406 7425	0.8	NC_012959.1	Human adenovirus 54
hsa-miR-708-5p	3 22	75867 75889	0.7895	NC_007605.1	Human herpesvirus 4
hsa-miR-708-5p	2 19	3035 3058	0.8333	NC_022630.1	Razdan virus
hsa-miR-708-5p	2 22	3319 3342	0.8095	NC_015373.1	Candiru virus
hsa-miR-708-5p	3 22	76001 76023	0.7895	NC_009334.1	Human herpesvirus 4
hsa-miR-708-5p	2 22	1786 1808	0.8095	NC_006447.1	Pichinde virus
hsa-miR-708-5p	2 21	4135 4158	0.8	NC_018382.1	Bat hepevirus
hsa-miR-147b	2 20	2319 2341	0.8421	NC_014373.1	Bundibugyo ebolavirus
hsa-miR-147b	3 20	87721 87742	0.8824	NC_001348.1	Human herpesvirus 3
hsa-miR-147b	2 21	217228 217249	0.7895	NC_006273.2	Human herpesvirus 5
hsa-miR-147b	2 21	495 515	0.8947	NC_010758.1	Latino virus
hsa-miR-147b	2 21	83440 83461	0.7895	NC_009333.1	Human herpesvirus 8
hsa-miR-1249-3p	2 20	151057 151078	0.7778	NC_001806.2	Human herpesvirus 1
hsa-miR-1249-3p	2 20	151074 151095	0.7778	NC_001806.2	Human herpesvirus 1
hsa-miR-1249-3p	2 20	151091 151112	0.7778	NC_001806.2	Human herpesvirus 1
hsa-miR-1249-3p	2 20	151108 151129	0.7778	NC_001806.2	Human herpesvirus 1
hsa-miR-1249-3p	2 20	151125 151146	0.7778	NC_001806.2	Human herpesvirus 1
hsa-miR-1249-3p	2 20	151142 151163	0.7778	NC_001806.2	Human herpesvirus 1
hsa-miR-1249-3p	2 20	151159 151180	0.7778	NC_001806.2	Human herpesvirus 1
hsa-miR-1249-3p	2 20	151176 151197	0.7778	NC_001806.2	Human herpesvirus 1
hsa-miR-1249-3p	2 20	151193 151214	0.7778	NC_001806.2	Human herpesvirus 1
hsa-miR-1249-3p	2 20	151210 151231	0.7778	NC_001806.2	Human herpesvirus 1
hsa-miR-1249-3p	2 20	151227 151248	0.7778	NC_001806.2	Human herpesvirus 1
hsa-miR-1249-3p	2 20	151244 151265	0.7778	NC_001806.2	Human herpesvirus 1
hsa-miR-1249-3p	2 20	151261 151282	0.7778	NC_001806.2	Human herpesvirus 1
hsa-miR-1249-3p	2 20	151278 151299	0.7778	NC_001806.2	Human herpesvirus 1
hsa-miR-1249-3p	2 20	151295 151316	0.7778	NC_001806.2	Human herpesvirus 1
hsa-miR-1249-3p	2 20	151312 151333	0.7778	NC_001806.2	Human herpesvirus 1
hsa-miR-1249-3p	2 20	151329 151350	0.7778	NC_001806.2	Human herpesvirus 1
hsa-miR-1249-3p	2 20	151346 151367	0.7778	NC_001806.2	Human herpesvirus 1
hsa-miR-1249-3p	2 20	151363 151384	0.7778	NC_001806.2	Human herpesvirus 1
hsa-miR-1249-3p	3 21	101191 101212	0.7778	NC_001806.2	Human herpesvirus 1
hsa-miR-1249-3p	2 21	7698 7723	0.7391	NC_001798.2	Human herpesvirus 2
hsa-miR-1249-3p	2 21	3554 3577	0.7619	NC_015692.1	Colobus guereza papillomavirus type 2
hsa-miR-1249-3p	2 21	137147 137170	0.7619	NC_009333.1	Human herpesvirus 8
hsa-miR-4524a-3p	2 21	4382 4406	0.7727	NC_030701.1	Variegated squirrel bornavirus 1
hsa-miR-4524a-3p	2 21	10445 10465	0.7895	NC_027817.1	Parramatta River virus
hsa-miR-4524a-3p	2 21	2098 2119	0.7895	NC_024781.1	Marburg marburgvirus
hsa-miR-4524a-3p	2 21	34138 34164	0.75	NC_012959.1	Human adenovirus 54
hsa-miR-4524a-3p	2 21	2745 2768	0.7143	NC_022630.1	Razdan virus
hsa-miR-4524a-3p	2 21	619 640	0.7895	NC_010760.1	Latino virus
hsa-miR-4524a-3p	2 21	34342 34368	0.75	NC_010956.1	Human adenovirus D
hsa-miR-4524a-3p	2 20	3050 3070	0.8333	NC_005339.1	Mossman virus
hsa-miR-4524a-3p	2 21	3601 3623	0.75	NC_002617.1	Newcastle disease virus
hsa-miR-203b-5p	2 21	8962 8983	0.7895	NC_009824.1	Hepatitis C virus
hsa-miR-203b-5p	2 20	4843 4864	0.7778	NC_029055.1	Spondweni virus
hsa-miR-203b-5p	2 20	49514 49536	0.8421	NC_006998.1	Vaccinia virus
hsa-miR-203b-5p	3 21	2873 2895	0.8421	NC_005234.1	Dobrava virus
hsa-miR-203b-5p	2 21	138286 138309	0.7143	NC_007605.1	Human herpesvirus 4
hsa-miR-203b-5p	2 21	139113 139136	0.7143	NC_009334.1	Human herpesvirus 4
hsa-miR-203b-5p	2 21	914 936	0.85	NC_006575.1	Mopeia virus
hsa-miR-203b-5p	2 19	40366 40387	0.8824	NC_001611.1	Variola virus
hsa-miR-5010-3p	2 20	3539 3560	0.8333	NC_027819.1	Mercadeo virus
hsa-miR-5010-3p	2 21	118080 118104	0.7727	NC_001806.2	Human herpesvirus 1
hsa-miR-5010-3p	2 20	732 758	0.7391	NC_001474.2	Dengue virus 2
hsa-miR-5010-3p	2 20	783 802	0.8333	NC_001672.1	Tick-borne encephalitis virus
hsa-miR-5010-3p	2 21	62097 62118	0.7895	NC_009333.1	Human herpesvirus 8
hsa-miR-5010-3p	2 21	2644 2664	0.7895	NC_001710.1	Hepatitis G viru
hsa-miR-5010-3p	2 20	17237 17257	0.8889	NC_001405.1	Human adenovirus C
hsa-miR-4524b-5p	2 19	7822 7843	0.8333	NC_025407.1	Avian paramyxovirus 11
hsa-miR-4524b-5p	2 20	188790 188810	0.7778	NC_006273.2	Human herpesvirus 5
hsa-miR-4524b-5p	2 19	1245 1267	0.8421	NC_007736.1	Liao ning virus
hsa-miR-6503-3p	2 16	130736 130756	1	NC_007605.1	Human herpesvirus 4
hsa-miR-6503-3p	2 16	131563 131583	1	NC_009334.1	Human herpesvirus 4
