# Supplementary material for: Genome-Wide Analyses of MicroRNA Profiling in Interleukin-27 Treated Monocyte-Derived Human Dendritic Cells Using Deep Sequencing: A Pilot Study
Source: Int J Mol Sci. 2017 Apr 28;18(5):925. doi: 10.3390/ijms18050925 (PMC5454838; doi:10.3390/ijms18050925)
Supplement: Supplementary file 1 [file ijms-18-00925-s001.zip › Supplementaly materials 3.xlsx]

## Sheet: miRNA_seq_paper_2016_supplement
Table S3. Novel miRNA condidates in DCs
Novel miRNA	Confirmation	consensus mature sequence	consensus star sequence	consensus precursor sequence	precursor coordinate	Func.refGene	Gene.refGene	GeneDetail.refGene	Gene_name	Gene_type	MFE(kcal/mol)	matureGC%	maximum read count
QXBT1	Tranditional	ugucuguucccugucucucuag	ccagagacagggugcagcuaca	ccagagacagggugcagcuacagugugcacagggacgaccccuccucugggcaucucuccccucaugugugucuguucccugucucucuag	chr10:48966435..48966526:+	exonic	WDFY4	NA	WDFY4	protein_coding	-38.7	50	339
QXBT2	Advanced	ugugucccuaugaaucucaugu	auaagauucugggauaucaga	auaagauucugggauaucagagucagaauaauaugguuuugcugugugucccuaugaaucucaugu	chr2:94772066..94772132:-	ncRNA_intronic	ANKRD20A8P	NA	NA	NA	-22.9	40.91	23
QXBT3	Tranditional	uaccucucccaaaacucaugugga	aagacaugagauuugggggacccgggac	aagacaugagauuugggggacccgggacagaguaauaugauuuggcucuguaccucucccaaaacucaugugga	chr9:40297854..40297928:+	intergenic	ANKRD20A3,FAM95B1	dist=31009;dist=25643	RP11-146D12.2	processed_transcript	-33.4	45.83	27
QXBT4	Advanced	uucccucacuguaaacagagu	acaaguucacagugagggaggc	acaaguucacagugagggaggcccucaaagaaaaccaaguuucccucacuguaaacagagu	chr16:21647236..21647297:-	exonic	IGSF6	NA	IGSF6,METTL9	protein_coding,protein_coding	-24.1	42.86	42
QXBT5	Advanced	ucugucccaggcccagacuu	cccuggugaccugugacaaagga	cccuggugaccugugacaaaggaguguucagauuacaucccuccucugucccaggcccagacuu	chr4:77048486..77048550:-	exonic	CCNI	NA	CCNI	protein_coding	-24.7	60	74
QXBT6	Advanced	aacaggccuugcucugcucacaga	ugugggcagagcagagccugcauugg	ugugggcagagcagagccugcauuggccaucuccaucuggcccaggccaacaggccuugcucugcucacaga	chr3:52523356..52523428:+	exonic	STAB1	NA	STAB1	protein_coding	-44.7	54.17	111
QXBT7	Tranditional	ucucucucucuccgugucagugu	ugacacagagagagagacagga	ugacacagagagagagacaggaauuauguucacuuucugucucucucucuccgugucagugu	chr10:48827482..48827544:+	intronic	WDFY4	NA	WDFY4	protein_coding	-34.3	52.17	325
QXBT8	Advanced	agggagcggagaagcgagcgcag	gcgcccgcgccuccggcgccgucc	gcgcccgcgccuccggcgccguccccgggcugacgggggagggagcggagaagcgagcgcag	chr15:45167265..45167327:-	UTR3	SHF	NM_001301171:c.*682_*620delins0,NM_001301170:c.*843_*781delins0,NM_001301168:c.*682_*620delins0,NM_001301169:c.*902_*840delins0,NM_138356:c.*682_*620delins0	SHF,CTD-2651B20.1	protein_coding,3prime_overlapping_ncrna	-40.2	69.57	31
QXBT9	Advanced	gaagcagcgccugucgcaacucg	agaguugcugccgcugcugucc	agaguugcugccgcugcuguccucacacccgcucgugggaagcagcgccugucgcaacucg	chr17:78140754..78140815:+	intronic	TMC8	NA	TMC8	protein_coding	-30.6	65.22	37
QXBT10	Advanced	uaauguaguugccacuaggaga	uuuaguggcaacagcuuugaacu	uuuaguggcaacagcuuugaacuagagagguagauguauuaaagcagcauagaaccauaacuucuagauaauguaguugccacuaggaga	chr1:19910424..19910514:+	UTR3	OTUD3	NM_015207:c.*2678_*2768delins0	OTUD3	protein_coding	-24.5	40.91	27
QXBT11	Advanced	aaaagcuguccacuguagaguu	cuacaguggucagcuuuuagu	aaaagcuguccacuguagaguugcuguauguagcaauguguauccacucuacaguggucagcuuuuagu	chr9:32456301..32456370:-	UTR3	DDX58	NM_014314:c.*821_*752delins0	DDX58	protein_coding	-34.6	40.91	25
QXBT12	Advanced	cucccacugcuucacuugacuag	gguuugaugaaugggugagagaa	cucccacugcuucacuugacuagccuuuaaaaaagaaaggcuugguuugaugaaugggugagagaa	chr4:165400665..165400731:-	intronic	CPE	NA	CPE	protein_coding	-23.6	52.17	1347
QXBT13	Tranditional	ccugucugagcgucgcu	cgacacuugaaugcacuugcg	cgacacuugaaugcacuugcggccuggguuccucccagggcuaugccugucugagcgucgcu	chr14:16057563..16057625:+	intergenic	NONE,NONE	dist=NONE;dist=NONE	NA	NA	-21.7	64.71	18285
QXBT14	Advanced	acugugguaauucuagagcu	uaucagaucaaaaccaacccgguc	acugugguaauucuagagcuaaugcaugccgaagggcgcugacccccuucguggggaagaugcgugcauuuaucagaucaaaaccaacccgguc	chr22:11629695..11629789:+	intergenic	LOC102723780,LOC102723769	dist=668166;dist=267617	NA	NA	-28.4	40	2393
QXBT15	Tranditional	aggacuggaugucgggcugcau	cagcaaggccaugcagcucugc	aggacuggaugucgggcugcaugugaauguuugugggugcagcaaggccaugcagcucugc	chr4:141707992..141708053:+	intronic	IL15	NA	IL15	protein_coding	-22.6	59.09	16
QXBT15.1		aggacuggaugucgggcugcau	gcaaugccaagcaucccugu	gcaaugccaagcaucccuguggcagucuguuggagaggcagagcugcugcaggacuggaugucgggcugcau	chr4:141707942..141708014:+	intronic	IL15	NA	IL15	protein_coding	-36.1	59.09	16
QXBT16	Advanced	uuuugugugucagggugcaggu	aggccuccagacacaccgcagc	aggccuccagacacaccgcagccaguuccugagggcuuuugugugucagggugcaggu	chr14:94113640..94113698:+	intronic	IFI27	NA	IFI27	protein_coding	-21.9	50	6
QXBT17	Tranditional	gcgggagaggcggguggac	ugauccgcccgcgcgc	gcgggagaggcggguggacccaccgcgccgauccucugaggggaucgagugguggcagcagcuaggaguugauccgcccgcgcgc	chr2:136117376..136117461:-	intronic	CXCR4	NA	CXCR4	protein_coding	-45.5	78.95	2
QXBT18	Advanced	acuccucauuuguaaacucagg	ugaguuuacagaugaggaguaa	ugaguuuacagaugaggaguaaguaacccuugggccuuacuccucauuuguaaacucagg	chrX:129790441..129790501:+	intronic	SASH3	NA	SASH3	protein_coding	-36.8	40.91	16
QXBT19	Tranditional	uccgcugcagccccucgacgu	gccgagaggcgccgcagcgggagg	gccgagaggcgccgcagcgggagggugaguuccagccuccgcugcagccccucgacgu	chr8:55880664..55880722:-	intronic	LYN	NA	LYN	protein_coding	-33.1	71.43	551
QXBT20	Advanced	acguggacuccagacucucugug	aagggaggcugggguucauuuuc	aagggaggcugggguucauuuucgaguaguauuuuauacuuuagugaacguggacuccagacucucugug	chr17:42311190..42311260:+	UTR3	STAT5A	NM_003152:c.*521_*591delins0,NM_001288718:c.*521_*591delins0,NM_001288719:c.*521_*591delins0,NM_001288720:c.*521_*591delins0	STAT5A	protein_coding	-30.5	56.52	19
QXBT21	Advanced	acccucaguccguauuggucucu	gaggccauucggcucugaggucc	acccucaguccguauuggucucuauggcauccauagaggccauucggcucugaggucc	chr17:7306830..7306888:-	upstream	EIF5A	NA	NA	NA	-32.8	52.17	32
QXBT22	Advanced	aaagcccgugggggaccuguuc	aacaugauccucccggacuuca	aaagcccgugggggaccuguucacugcagccaugaacaugauccucccggacuuca	chr22:17108635..17108691:+	exonic	IL17RA	NA	IL17RA	protein_coding	-22.2	63.64	21
QXBT23		aaaaaccgccauuacuuuugc	aaaaguaauggcgguuuuagc	aaaaguaauggcgguuuuagccauuuuaaaaaguaauggcaaaaaccgccauuacuuuugc	chr5:173770304..173770365:+	intergenic	LINC01484,LINC01485	dist=24095;dist=16425	NA	NA	-34.1	38.1	2
QXBT24		aaaaacugugauuacuuuugca	caaaaguaaucgcaguuuuugc	caaaaguaaucgcaguuuuugccauuauaaugcuaaaaacugugauuacuuuugca	chr9:114247870..114247926:-	intronic	COL27A1	NA	COL27A1	protein_coding	-27.1	27.27	6
QXBT25		aaagcaaauguugggugaacggc	caugcaccuuacucuugcugg	aaagcaaauguugggugaacggcuguuuccucuuauucaagccaugcaccuuacucuugcugg	chr12:63823663..63823726:+	intergenic	TMEM5-AS1,SRGAP1	dist=1507;dist=21035	PABPC1P4	processed_pseudogene	-20	47.83	189
QXBT26		aacgcugcgaccuagauguauucu	aaaaccaucuggacgcagggac	aacgcugcgaccuagauguauucuuggagucacccagaaaaccaucuggacgcagggac	chr18:74148958..74149017:+	exonic	TIMM21	NA	TIMM21	protein_coding	-22	45.83	142
QXBT27		aagacuugcgcaucuguggauc	uccacagaugcgcaaguccuug	aagacuugcgcaucuguggaucugguauucuaguauucauuagauccacagaugcgcaaguccuug	chr5:35128277..35128343:-	intronic	PRLR	NA	PRLR	protein_coding	-42.3	50	5
QXBT28		aagauuauauguguucucaugu	augugaacacauauaaucauag	augugaacacauauaaucauaggucacaucgaugccuaagauuauauguguucucaugu	chr3:11163711..11163770:+	intronic	HRH1	NA	HRH1	protein_coding	-26.6	27.27	13
QXBT29		aagccugggggcugcugugc	acgucagcgcccuggcucc	aagccugggggcugcugugcucagggucaggaagucgaggccuggcuguggggccagcacgucagcgcccuggcucc	chr11:1288089..1288166:-	intronic	TOLLIP	NA	TOLLIP	protein_coding	-42.1	70	6
QXBT30		aaggagcucacagucuauug	auguacuaagcguuggga	auguacuaagcguugggaauguagagacugaccaaaguauggucucuaccuucaaggagcucacagucuauug	chr8:130477073..130477146:+	intergenic	ASAP1,ADCY8	dist=33413;dist=303155	NA	NA	-21.3	45	709
QXBT31		aagggcugagcugaccugggauu	ucccuggcugguucuccccugcu	ucccuggcugguucuccccugcuguaucacagcaagggcugagcugaccugggauu	chr17:75571465..75571521:+	intronic	LLGL2	NA	LLGL2	protein_coding	-28.2	56.52	12
QXBT32		aaggggcagagccgagcacc	ggcgggggugugucggguuu	ggcgggggugugucggguuuuauaacccgcagggcggccgcggcgcaggagaaggggcagagccgagcacc	chr17:63477012..63477083:+	UTR5	ACE	NM_000789:c.-34_-12delins0	ACE	protein_coding	-24.9	70	27
QXBT33		aauagccacugcacuccagc	uugaggcugcagugggcuauauuca	uugaggcugcagugggcuauauucaugucagugaauagccacugcacuccagc	chr10:81636526..81636579:-	intergenic	SH2D4B,NRG3	dist=989966;dist=238735	NA	NA	-21	55	2
QXBT34		aauggcuuggguguugugcucu	aggauucaccccaagcccaaua	aauggcuuggguguugugcucuaagcuguaucugcuuaaggauucaccccaagcccaaua	chr10:80148888..80148948:-	intergenic	PLAC9,ANXA11	dist=3860;dist=6176	NA	NA	-23.9	50	5
QXBT35		acaggaccuacuuaaaauuucu	aaauuuuaaguagguccuguuu	acaggaccuacuuaaaauuucuugagaugggcaaaauugcauugccuauuucaagaaauuuuaaguagguccuguuu	chr7:143239820..143239897:-	intergenic	TAS2R40,GSTK1	dist=16770;dist=23532	NA	NA	-53.2	31.82	12
QXBT36		acaggcugauggugcuugaagagg	ucuuccaccuuagccugccu	acaggcugauggugcuugaagaggagcaccacccuuucagggacacagauggcuuuccucuuccaccuuagccugccu	chrX:120263404..120263482:+	intronic	TMEM255A	NA	TMEM255A	protein_coding	-36.6	54.17	2
QXBT37		acagguucagacauuuggc	aguuuuauuguguguucc	aguuuuauuguguguuccucauguguugcugccauggucauccugcucaguagaagaggaacaacagguucagacauuuggc	chr12:38137682..38137764:+	intergenic	NONE,ALG10B	dist=NONE;dist=178991	NA	NA	-21.1	47.37	26
QXBT38		acauagcgagaccccgucucua	ggaggaucgcuugagccc	ggaggaucgcuugagcccuggaguucgagacccgagaccagcuuaggcaacauagcgagaccccgucucua	chr19:11536523..11536594:-	intergenic	ECSIT,CNN1	dist=7351;dist=2123	NA	NA	-21.3	54.55	24
QXBT39		accaaggcugggcucgug	aacgcccagccuuacacg	aacgcccagccuuacacgcugcugcuuaaauucucggugcucaccaaggcugggcucgug	chr5:163504789..163504849:+	intronic	MAT2B	NA	MAT2B	protein_coding	-21.7	66.67	11
QXBT40		accggagcaguugacugug	cagaagaugguaucggaaa	accggagcaguugacuguguuucgcuugagcaagcacaagcaagguugcucaucucuggaacacagaagaugguaucggaaa	chr18:31206817..31206899:-	intergenic	DSC1,DSG1	dist=43961;dist=111190	NA	NA	-32.2	57.89	3
QXBT41		acuccaugggcuuuggaccuug	uuguucaaagcccuaugguua	uuguucaaagcccuaugguuauucaaaugguagagccaaaaauuugaucuauguucugacuuaacuccaugggcuuuggaccuug	chr14:21205502..21205587:-	ncRNA_exonic	LINC00641	NA	LINC00641	processed_transcript	-27.7	54.55	11
QXBT42		acucucccagugcugugugcuug	aaagcacacagcccuggag	acucucccagugcugugugcuuggagagaggaaagcacacagcccuggag	chr12:113391202..113391252:+	intergenic	PLBD2,SDS	dist=1549;dist=1194	PLBD2	protein_coding	-25.5	56.52	21
QXBT43		acugagucccuacuguguacc	uuacacaguaggucccuaguaa	uuacacaguaggucccuaguaaaugguuguuacugagucccuacuguguacc	chr19:49915994..49916046:-	intronic	IL4I1,NUP62	NA	NUP62,IL4I1,CTC-326K19.6	protein_coding,protein_coding,protein_coding	-20.6	52.38	3
QXBT44		acugaugugucuguacccuac	aggguacagacacaucaguaa	aggguacagacacaucaguaauuauauuuuauaauuaucuacugaugugucuguacccuac	chr2:134184678..134184739:-	intergenic	MIR3679,MGAT5	dist=57486;dist=69520	MGAT5	protein_coding	-36.3	47.62	2
QXBT45		acuggccuuugaagcucuggcc	ugggggccaaaaggacagagc	acuggccuuugaagcucuggccagggauggggugggggccaaaaggacagagc	chr11:72097584..72097637:-	UTR3	LAMTOR1	NM_017907:c.*238_*185delins0	LAMTOR1,LRTOMT	protein_coding,protein_coding	-21.7	59.09	4
QXBT46		acuggucuuggagucagag	uauugacucuauaaaccaguaa	acuggucuuggagucagagagguuggugcauccaucccccaucugugcugcuaacuuucuuauugacucuauaaaccaguaa	chr16:65545712..65545794:+	ncRNA_intronic	LINC00922	NA	LINC00922	lincRNA	-30.1	52.63	5
QXBT47		acugugggccgaagggcugau	cggcccgggccuggcccacaggag	acugugggccgaagggcugauccuuggggucccuccugacggcccgggccuggcccacaggag	chr1:21608347..21608410:-	exonic	RAP1GAP	NA	RAP1GAP	protein_coding	-34.5	61.9	19
QXBT48		acuguuggcuugcauuagggacu	ugccuagugaaaagccaguaagg	acuguuggcuugcauuagggacugcagagugugaaggugccuagugaaaagccaguaagg	chr16_KI270853v1_alt:1802471..1802531:+	intergenic	ABCC1,ABCC6	dist=1506;dist=4960	NA	NA	-23.5	47.83	15
QXBT49		agaacagcaguugaacagg	cuuuuguuguugcuguuguu	cuuuuguuguugcuguuguuguuguuguuguugcaguuguaacaucaacccaacuccaaaaagaacagcaguugaacagg	chr16:9878762..9878842:-	intronic	GRIN2A	NA	GRIN2A	protein_coding	-24.7	47.37	13
QXBT50		agaaggguauuuucugagc	aaggaaccacacccuucaug	aaggaaccacacccuucaugaagcccacacugauucuugauagagggcugagaaggguauuuucugagc	chr6:105299038..105299107:+	intronic	PREP	NA	PREP	protein_coding	-20.1	42.11	8
QXBT51		agaaucuguugguaaagccucu	aggcucuaccaacagaugcacugu	aggcucuaccaacagaugcacugugcuaccuguguuuccagaaucuguugguaaagccucu	chr1:221813952..221814013:-	intergenic	DUSP10,LOC101929771	dist=71776;dist=13653	NA	NA	-25.7	40.91	14
QXBT52		agaccuacucuccacugcucugca	cugagcaguggggaagcagguuuua	agaccuacucuccacugcucugcagcuggauggcugauggcaggcugagcaguggggaagcagguuuua	chr12:76025741..76025810:-	UTR3	PHLDA1	NM_007350:c.*4378_*4309delins0	PHLDA1	protein_coding	-34.1	54.17	2
QXBT53		agacuucaagguguuagacugu	agucuaacaccuugaagucuag	agucuaacaccuugaagucuaguguaggugcuuauacacuagacuucaagguguuagacugu	chr3:194902279..194902341:+	intergenic	LOC100507391,XXYLT1	dist=120111;dist=165938	NA	NA	-45.2	40.91	56
QXBT53.1		agacuucaagguguuagacugu	acucuagacuucaagguguug	agacuucaagguguuagacuguaagcauuuuugggcgcagggacugugucuuauagagcaggugcuuauacucuagacuucaagguguug	chr3:194902319..194902409:+	intergenic	LOC100507391,XXYLT1	dist=120151;dist=165870	NA	NA	-27.9	40.91	56
QXBT54		agagcucguguagaaagcccuug	augggcuuucuagauggacuuuc	augggcuuucuagauggacuuucaaguccaaguagaaguccaacuugagagcucguguagaaagcccuug	chr12:11810255..11810325:+	intronic	ETV6	NA	ETV6	protein_coding	-31.2	52.17	30
QXBT55		agaggggccucgugucugcuga	agcaguggcugaggccuucc	agaggggccucgugucugcugacgcugaccggcaggcagcaguggcugaggccuucc	chr20:62166266..62166323:+	intronic	SS18L1	NA	SS18L1	protein_coding	-28.3	63.64	3
QXBT56		agaugaccuggucaccguguggu	cgcgugguggcucgaggc	agaugaccuggucaccgugugguccuucaccgagggccgcgugguggcucgaggc	chr19:45786403..45786458:-	exonic	DMWD	NA	DMWD	protein_coding	-30.7	56.52	5
QXBT57		agaugccggggucucugugugc	agguagagaugccggggucucu	agguagagaugccggggucucugugugcagguagagauguagagaugccggggucucugugugc	chr20:37361797..37361861:+	intronic	SRC	NA	SRC	protein_coding	-29.7	63.64	7
QXBT57.1		agaugccggggucucugugugc	agagauguagagaugccggggucucu	agagauguagagaugccggggucucugugugcagguagagauguagagaugccggggucucugugugcagguagagaugccggggucucugugugc	chr20:37361829..37361925:+	intronic	SRC	NA	SRC	protein_coding	-48.3	63.64	6
QXBT58		agauguuggccuguuucuccccagg	uggggagucuggccagcccaaugg	uggggagucuggccagcccaauggugcuccuucccagauguuggccuguuucuccccagg	chr5:176891549..176891609:-	exonic	HK3	NA	HK3	protein_coding	-27.2	56	58
QXBT59		agcacauuuaggaauaggggaa	uccccuauucuuauaugugcucc	uccccuauucuuauaugugcuccagcuuccccauugucccuggagcacauuuaggaauaggggaa	chr9:5509899..5509964:-	upstream	PDCD1LG2	NA	NA	NA	-39.7	40.91	7
QXBT60		agcaccaccuggagaaugagaag	gcucauucagcagguggagcagcuua	agcaccaccuggagaaugagaagacgcagcucauucagcagguggagcagcuua	chr20:40688009..40688063:-	exonic	MAFB	NA	MAFB	protein_coding	-24.9	52.17	88
QXBT61		agcccucugugcugugcucugc	agagaaacaguugcaguggguggu	agagaaacaguugcaguggguggucgugggcauuuucagagagcccucugugcugugcucugc	chr2:85399411..85399474:-	intronic	CAPG	NA	CAPG	protein_coding	-24.1	63.64	33
QXBT62		agcggaacuugaggagccgagacc	uugggcuccacgggugucagcggcu	uugggcuccacgggugucagcggcuuugguaguaauggcagcggaacuugaggagccgagacc	chr1:161454032..161454095:-	intergenic	CFAP126,FCGR2A	dist=86149;dist=51320	NA	NA	-23.7	62.5	7
QXBT63		agcgggauggcgcgcuuugacu	ucgcgcugcccuccuucuac	ucgcgcugcccuccuucuacccaguccuuaaaacccggaggagcgggauggcgcgcuuugacu	chr2:38076147..38076210:-	UTR5	CYP1B1	NM_000104:c.793_759delins0	CYP1B1,CYP1B1-AS1	protein_coding,antisense	-22.1	63.64	16
QXBT64		agcuugucggaugugcagauu	ucugcauguucacaggcccc	agcuugucggaugugcagauuucaggccccaucccagaccugcugcaugagaaucugcauguucacaggcccc	chr16:12500703..12500776:+	intronic	SNX29	NA	SNX29	protein_coding	-28.3	47.62	53
QXBT65		aggagagugagccugggcuuc	cagucccagccacacuccccuauc	cagucccagccacacuccccuaucuguaggcagcucucagaaguauaggagagugagccugggcuuc	chr10:71737412..71737479:-	intronic	C10orf105,CDH23	NA	CDH23,C10orf105	protein_coding,protein_coding	-25.3	61.9	7
QXBT66		aggagcgugucugaaugg	auuucucucagaccuccugg	aggagcgugucugaauggggcuggagauggacgccuccuuuccucauuucucucagaccuccugg	chr14:50060960..50061025:+	ncRNA_intronic	LINC01599	NA	LINC01588	lincRNA	-24.8	55.56	2
QXBT67		aggagucccggcuggagcgugucu	acacgcuccccgccgcccccucc	acacgcuccccgccgcccccuccaccccccugaggaggagucccggcuggagcgugucu	chr15:38252499..38252558:+	upstream	SPRED1	NA	SPRED1	protein_coding	-30.4	66.67	13
QXBT68		aggcucgcacuagacucagc	auugagugaagugugagccuagu	auugagugaagugugagccuagugaauaacacuaggcucgcacuagacucagc	chr1:107877846..107877899:-	intronic	VAV3	NA	VAV3	protein_coding	-35.2	60	27
QXBT69		aggggacguggcgcuguc	cagcgucuccccaugcugg	aggggacguggcgcugucgguguuuggaggcugcugcccccuggcuuuggcgccccaugggcccucagcgucuccccaugcugg	chr21:44327108..44327192:+	UTR3	PFKL	NM_002626:c.*246_*330delins0,NM_001002021:c.*246_*330delins0	PFKL	protein_coding	-42.6	72.22	4
QXBT70		aggggccucggcacucggcgu	cccgagucgcccaggguccccuugu	cccgagucgcccaggguccccuuguccagaugcgacaggggccucggcacucggcgu	chr10:132308713..132308770:+	upstream	STK32C	NA	STK32C	protein_coding	-30.9	76.19	11
QXBT71		aggggcgcggcccaggagcucaga	ccagcccuggggccguccccgg	ccagcccuggggccguccccggccuccgccuggucccaggggcgcggcccaggagcucaga	chr11:125888048..125888109:-	intronic	HYLS1	NA	HYLS1	protein_coding	-35.2	75	180
QXBT72		aguacugggugcuguaggcuu	gcccucacacucauaacuga	gcccucacacucauaacugaaaggcucaguaggucugggucuggggcaguacugggugcuguaggcuu	chr22:22363693..22363761:+	intergenic	BMS1P20,ZNF280B	dist=40725;dist=120665	NA	NA	-29.5	52.38	17
QXBT73		agugcuuggcugaggagcu	uucccagcccugccucu	agugcuuggcugaggagcuggggccaagggggaacacaaauaugguccugacccuacauucccagcccugccucu	chr2:71706009..71706084:-	intergenic	DYSF,CYP26B1	dist=19246;dist=423154	NA	NA	-27.4	57.89	119
QXBT74		aguggggccacgagcugag	gagccacuguggaccaugga	aguggggccacgagcugagaguucucucccuuaugugccuaaaaccccugggagggagcucugagccacuguggaccaugga	chr21:43973193..43973275:+	intronic	AGPAT3	NA	AGPAT3	protein_coding	-41	68.42	5
QXBT74.1		aguggggccacgagcugag	cugaaguucaaggacuggcuga	cugaaguucaaggacuggcugauuagaggcggaggcguucuucucccgacccggggucaguggggccacgagcugag	chr21:43973135..43973212:+	intronic	AGPAT3	NA	AGPAT3	protein_coding	-26.6	68.42	5
QXBT75		agugggggcuguggcuucugacacu	ggucugaggucagcccccacaga	agugggggcuguggcuucugacacucaggucauagccucagaggucugaggucagcccccacaga	chr16:11181329..11181394:+	UTR3	CLEC16A	NM_015226:c.*2639_*2704delins0	CLEC16A	protein_coding	-37.9	60	12
QXBT76		auagccucucuucccuggauugu	uaccaccgaggcuagcacagu	auagccucucuucccuggauugugacauauggaaugacagugcagguaccaccgaggcuagcacagu	chr17:56890666..56890733:-	UTR3	TRIM25	NM_005082:c.*1034_*967delins0	TRIM25,RP11-670E13.5	protein_coding,antisense	-21.2	47.83	24
QXBT77		auaggccagggagacaagcugca	cagcccugcuuccccggcccccag	auaggccagggagacaagcugcacuuugagccguguuaacagcccugcuuccccggcccccag	chr1:9717474..9717537:+	exonic	PIK3CD	NA	PIK3CD	protein_coding	-22.7	56.52	14
QXBT78		auccagcaucuggcaggacgugcu	gccggacugcagaagcuggcggaua	auccagcaucuggcaggacgugcugggguguucgccaacacagccggacugcagaagcuggcggaua	chr4:112357245..112357312:+	intronic	ALPK1	NA	RTEL1P1,ALPK1	processed_pseudogene,protein_coding	-30.8	58.33	18
QXBT79		aucccaccgcugccaaa	ucagaauguggaccaugaugg	aucccaccgcugccaaaagggguaaggauucaccccuugcuaccuuuucagaauguggaccaugaugg	chr6:10661997..10662065:-	intergenic	GCNT2,C6orf52	dist=32629;dist=9353	NA	NA	-20.1	58.82	52
QXBT80		aucccagacgagcccccauuu	guggcuauguugucuggggugu	aucccagacgagcccccauuuugaaguggcuauguugucuggggugu	chr5:123938110..123938157:+	intergenic	CSNK1G3,LINC01170	dist=321066;dist=121637	NA	NA	-20.6	57.14	7
QXBT81		aucccaguccagcucucugcu	cagugcagccuggaugggaaga	aucccaguccagcucucugcuaacagagagugagcagugcagccuggaugggaaga	chr1:37482894..37482950:+	exonic	ZC3H12A	NA	ZC3H12A	protein_coding	-25	57.14	16
QXBT82		auccuagcuugccugagacugu	aguccuagacacacugggaugu	auccuagcuugccugagacugucccaguuugaaaacuggaccucaucaguccuagacacacugggaugu	chrX:7187376..7187445:+	intergenic	PUDP,STS	dist=39186;dist=31986	NA	NA	-23.3	50	59
QXBT82.1		auccuagcuugccugagacugu	agucuccagcaaacugggacag	auccuagcuugccugagacuguccugguuuuagcacugaaagugccuguuccaggaaacccugcagucuccagcaaacugggacag	chr2:71526828..71526914:+	intronic	DYSF	NA	DYSF	protein_coding	-38.7	50	57
QXBT83		aucucggacgagccccca	ggggcagugggacgc	ggggcagugggacgccaucuccucuggguagggugauggaagaccccuuucagaaagagaauggggaucucggacgagccccca	chr6:84968007..84968091:+	intergenic	TBX18,NT5E	dist=203771;dist=481493	NA	NA	-35.9	66.67	22
QXBT84		aucugaaaucugaugagaaauu	uuucucaucagauuuuacuaa	aucugaaaucugaugagaaauuauguuugcaauugauuucucaucagauuuuacuaa	chr5:157133502..157133559:-	intergenic	HAVCR2,MED7	dist=24265;dist=4881	HAVCR2	protein_coding	-24.3	27.27	12
QXBT85		aucugugggauuaugac	cagaaucccacggaagg	aucugugggauuaugacccaacgccccuaagucagaaucccacggaagg	chr8:46040269..46040318:-	intergenic	NONE,LINC00293	dist=NONE;dist=800568	NA	NA	-20.7	41.18	620
QXBT86		aucuguucccugggcuggaagug	caccagcuuuggguuucagugg	aucuguucccugggcuggaaguggaaucucacaccagcuuuggguuucagugg	chr22:40424378..40424431:-	exonic	MKL1	NA	MKL1	protein_coding	-20.6	56.52	20
QXBT87		auugucuuucugucucuccacagc	aauggggugacagugaggcagggg	aauggggugacagugaggcaggggacacaagccguuccauugucuuucugucucuccacagc	chr10:101038582..101038644:+	exonic	SFXN3	NA	SFXN3	protein_coding	-29.7	45.83	80
QXBT88		caaaaacugugauuacuuuug	aaaaugauugcaguuuuugcc	aaaaugauugcaguuuuugccauuaaaaguaauggcaaaaaaaaaaaaaacuuuuaauggcaaaaacugugauuacuuuug	chr18:64238466..64238547:-	ncRNA_intronic	LINC01538,LOC284294	NA	RP11-146N18.1,LINC01538	lincRNA,lincRNA	-31.7	28.57	7
QXBT89		caaaaauuguaauuacuuuggc	aaaagucauugcaguuuugcc	aaaagucauugcaguuuugccauugaaagugauggcaaaaauuguaauuacuuuggc	chr5:151105884..151105941:-	intronic	ANXA6	NA	ANXA6	protein_coding	-21.2	27.27	15
QXBT90		caaaccuugucuggacauggacu	uccaugucuagacaaggcuggg	caaaccuugucuggacauggacuugcaugguccaugucuagacaaggcuggg	chr5:119329793..119329845:-	intronic	TNFAIP8	NA	TNFAIP8	protein_coding	-34.8	47.83	2
QXBT91		cacaggcaggagaccccacagc	ugugguggcugcugcuggugcc	cacaggcaggagaccccacagccagcuaugcccugagccugugguggcugcugcuggugcc	chr3:53763046..53763107:+	intronic	CACNA1D	NA	CACNA1D	protein_coding	-29.3	68.18	8
QXBT92		caccccucucccagaacccauu	aggguuuuguggggguggaggucgu	aggguuuuguggggguggaggucgucaacccuaaccguggccaccccucucccagaacccauu	chr19:1003075..1003138:+	exonic	GRIN3B	NA	GRIN3B	protein_coding	-28	59.09	26
QXBT93		cacucuggacucugaaucc	auuuaguagacagagaguu	auuuaguagacagagaguucaaagcagcuauuagaaauacauucauguuuccaugguguaauggugagcacucuggacucugaaucc	chr19:31995763..31995850:+	intergenic	THEG5,LINC01533	dist=402213;dist=30012	CTC-360P9.4	lincRNA	-22.9	52.63	49
QXBT94		cacugccucugugcccuggacc	cugggccuggggcugcu	cugggccuggggcugcugccugcccacuccuggcacugccucugugcccuggacc	chr19:19626755..19626810:-	exonic	LPAR2	NA	LPAR2	protein_coding	-25.2	68.18	13
QXBT95		cacugggguugcagucauuuggga	ugagugacugggcucagucgggccg	ugagugacugggcucagucgggccguucugcuucucgugauggcacugggguugcagucauuuggga	chr11:60945357..60945424:-	intronic	SLC15A3	NA	SLC15A3	protein_coding	-24.6	54.17	13
QXBT96		cagcccuguucccuccauccugg	aggggguggggacggggcuggg	aggggguggggacggggcuggggagagaaucccccagcccuguucccuccauccugg	chr5:1111189..1111246:-	intronic	SLC12A7	NA	SLC12A7	protein_coding	-44.1	65.22	9
QXBT97		cagcuggcugugaaacug	ugccaccagccggcugug	cagcuggcugugaaacugugguacagcaccuuguguccugccaccagccggcugug	chr6:6801061..6801117:-	intergenic	LY86,RREB1	dist=146078;dist=306480	NA	NA	-28.5	55.56	4
QXBT98		caggaaggaagcugggcaccaga	aggugcccaggccuccuccuccuccu	aggugcccaggccuccuccuccuccuccauagcaggaaggaagcugggcaccaga	chr2:237689685..237689740:-	intronic	LRRFIP1	NA	LRRFIP1	protein_coding	-28.4	60.87	5
QXBT99		caggaccucugugcuuucaccucu	agggaugcucugagguccugcu	caggaccucugugcuuucaccucuguguccuuacaccuggagggaugcucugagguccugcu	chr11:57408800..57408862:-	intronic	SLC43A3	NA	RP11-872D17.8,SLC43A3	protein_coding,protein_coding	-31	54.17	11
QXBT100		caggaguucugggcugua	uaguccuaacuacacaggag	uaguccuaacuacacaggaggcucaagcaggaggauggcuugagcccaggaguucugggcugua	chr15:90130441..90130505:+	intergenic	IDH2,SEMA4B	dist=27887;dist=54415	CTD-2315E11.1	lincRNA	-24.2	55.56	25
QXBT100.1		caggaguucugggcugua	ugcucaggaggcugaggu	ugcucaggaggcugagguggaaggaucacuugaacccaggaguucugggcugua	chr3:189335099..189335153:-	intergenic	TPRG1,TP63	dist=11617;dist=296274	NA	NA	-20.3	55.56	18
QXBT100.2		caggaguucugggcugua	cagucccagugacucgggag	cagucccagugacucgggaggcaggagaaucacuuaaacucaggaguucugggcugua	chr18:21970178..21970236:+	intergenic	MIB1,GATA6-AS1	dist=99221;dist=196662	NA	NA	-23.2	55.56	9
QXBT101		caggcugcuggcugcugucca	gauagcagcagcagcucacc	gauagcagcagcagcucaccagccccacgcugccaggcugcuggcugcugucca	chr2:239958580..239958634:-	UTR3	NDUFA10	NM_004544:c.*2538_*2484delins0	NDUFA10	protein_coding	-32.1	66.67	2
QXBT102		cagggccuggaacuccaauggg	cauggugucccaggcccccau	cauggugucccaggcccccauggaccuccugggccuccagggccuggaacuccaauggg	chr1:77960394..77960453:-	exonic	FUBP1	NA	FUBP1	protein_coding	-29.3	63.64	8
QXBT103		caguccugagcuccacccccuc	ggggguggggugugggaggug	ggggguggggugugggagguggggugcagccccacaguccugagcuccacccccuc	chr8:144099207..144099263:-	splicing	SHARPIN	NA	SHARPIN	protein_coding	-42.8	68.18	8
QXBT104		cagugcccucugagcucacugagc	ucagugaggcagcaggguuuccaggg	ucagugaggcagcaggguuuccagggggagccugccccagugcccucugagcucacugagc	chr7:55535367..55535428:-	intronic	VOPP1	NA	VOPP1	protein_coding	-31	62.5	18
QXBT105		caucugggccuugccaucucucucu	ggagaggacgggggcccagcagcu	caucugggccuugccaucucucucuccgaguggacauggagaggacgggggcccagcagcu	chr8:133239248..133239309:-	intronic	NDRG1	NA	NDRG1	protein_coding	-28.9	56	38
QXBT106		ccagcugggggaauguagagua	cucuacauucccccagcuuguu	ccagcugggggaauguagaguauuacaguauacuguguuacuugguuguaauacucuacauucccccagcuuguu	chr2:60887638..60887713:+	intronic	REL	NA	REL	protein_coding	-45.5	54.55	4
QXBT107		ccagggcuggcuggagaccauggug	cuucuuuggucucugcuuuuccagggc	cuucuuuggucucugcuuuuccagggcuuccagggcuggcuggagaccauggug	chr1:22660788..22660842:+	exonic	C1QB	NA	C1QB	protein_coding	-21.4	68	12
QXBT108		ccccaggucuguccuccagaac	gggaggagagacucugggcag	gggaggagagacucugggcagauagccuguggaguaugccccaggucuguccuccagaac	chrX:139851156..139851216:-	intergenic	ATP11C,MIR505	dist=18868;dist=72932	ATP11C	protein_coding	-30.6	63.64	4
QXBT109		cccccuuucccugagccugcau	ccaggcucagggaaacugaga	ccaggcucagggaaacugagacaguggacaagcauugagcccccuuucccugagccugcau	chr12:124437441..124437502:-	intronic	NCOR2	NA	NCOR2	protein_coding	-30.4	63.64	4
QXBT110		ccccggggugcagccugcucagc	ugagugagcugccgcccucccagcc	ugagugagcugccgcccucccagccacaugccccgagguggccccggggugcagccugcucagc	chr17:4896590..4896654:+	splicing	MINK1	NA	MINK1	protein_coding	-30.1	78.26	24
QXBT111		ccgacgggcgcugaccccu	aggugugcagcccaggac	ccgacgggcgcugaccccugcuccaccaugcccggucccaucgaccacccaagggcugaggagugcaggugugcagcccaggac	chr4:123435344..123435428:-	intergenic	SPRY1,LINC01091	dist=31584;dist=217357	NA	NA	-34.1	78.95	7
QXBT112		ccgcggacccugagcgcaag	uugacgcucugggccgccacc	uugacgcucugggccgccaccuccgcggacccugagcgcaag	chr15:78945002..78945044:-	UTR5	CTSH	NM_004390:c.-21_-63delins0	CTSH	protein_coding	-23.1	75	39
QXBT113		ccgcucucagccucucaucugu	agaugaggcuggcgagggcaggg	agaugaggcuggcgagggcaggggugacauccuaccuccgcucucagccucucaucugu	chrX:12956201..12956260:-	intergenic	TLR8-AS1,TMSB4X	dist=12901;dist=18847	NA	NA	-32.2	59.09	9
QXBT114		ccggccacgcgccucugucuug	uaggcggugguagguggccc	ccggccacgcgccucugucuuggggauggcaucuaggcggugguagguggccc	chr7:740643..740696:+	intronic	DNAAF5	NA	DNAAF5	protein_coding	-25.8	72.73	9
QXBT115		ccggcuugguccugcggucccuu	ggcggaagaggagcccgagccuggcc	ggcggaagaggagcccgagccuggccgcgggcugggccccgccgcagcuccagcuggccggcuugguccugcggucccuu	chr1:201888876..201888956:+	UTR5	SHISA4	NM_198149:c.-119_-39delins0	SHISA4	protein_coding	-44.3	69.57	63
QXBT116		ccgugcaaggaucuggcaaagc	uuugccagauccuugcacgggu	uuugccagauccuugcacgggucauggaggaggcuccuggacccgugcaaggaucuggcaaagc	chr20:23097791..23097855:+	intergenic	CD93,LINC00656	dist=11451;dist=27214	NA	NA	-55.5	59.09	46
QXBT117		ccucaggcuguaagugcaggcaga	agccugcuccugagacaccugcuggc	ccucaggcuguaagugcaggcagagcuaaugucucuccauagcugcccuccaccagccugcuccugagacaccugcuggc	chr16:10930831..10930911:+	intronic	DEXI	NA	CIITA,DEXI	protein_coding,protein_coding	-24.4	58.33	16
QXBT118		ccuccgcuuucccaacucucggua	gugggcucgugggaugcggcgcu	ccuccgcuuucccaacucucgguagaggaccuagugggcucgugggaugcggcgcu	chr12:1828692..1828748:+	intronic	CACNA2D4,LRTM2	NA	LRTM2,CACNA2D4	protein_coding,protein_coding	-21.7	58.33	9
QXBT119		ccucgcuggggccucca	gaggcggcccggacacagc	ccucgcuggggccuccaaacugacgagccuuggaggcggcccggacacagc	chr14:54809889..54809940:-	intergenic	SAMD4A,GCH1	dist=16574;dist=32066	NA	NA	-21.2	76.47	120
QXBT119.1		ccucgcuggggccucca	ugggccgcagcaccugc	ugggccgcagcaccugccagccaugcugagaaccucgcuggggccucca	chr14:54809923..54809972:-	intergenic	SAMD4A,GCH1	dist=16608;dist=32034	NA	NA	-21.5	76.47	120
QXBT120		ccucuuccuccagccucugaau	ugggaggcugugggaauggguc	ugggaggcugugggaaugggucugcccccagcuucacagaccucuuccuccagccucugaau	chr20:58449123..58449185:+	UTR3	VAPB	NM_004738:c.*4888_*4950delins0,NM_001195677:c.*4958_*5020delins0	VAPB	protein_coding	-32.6	54.55	17
QXBT121		ccugacugagcguggcu	ccaucaugcgucuggau	ccaucaugcgucuggaucuggcuggccgagaucucacugacuaccucaugaagauccugacugagcguggcu	chr10:88941246..88941318:-	exonic	ACTA2	NA	ACTA2,STAMBPL1	protein_coding,protein_coding	-20.3	64.71	6
QXBT122		ccugccucaaacauaaaaacuc	uuuucauguuugaggcacagcguu	ccugccucaaacauaaaaacuccugucaccuggaguuuucauguuugaggcacagcguu	chr14:69694666..69694725:-	intronic	SUSD6	NA	SUSD6	protein_coding	-30.1	40.91	13
QXBT123		ccuggacuucuuauuuuggcu	gcaaaaauaggaaguccaaggac	ccuggacuucuuauuuuggcucuugagcugccugagcaaaaauaggaaguccaaggac	chr11:58504616..58504674:-	intergenic	OR5B12,OR5B21	dist=64443;dist=2502	RP11-655C2.3	lincRNA	-28.7	42.86	16
QXBT124		ccuucgauagcucagcugguagagc	guuuuucugugcugaacc	guuuuucugugcugaaccucaggggacgccgacacacguacacgucccuucgauagcucagcugguagagc	chr8:66113321..66113392:+	intergenic	DNAJC5B,TRIM55	dist=12801;dist=13651	AC084082.3	lincRNA	-23	56	191
QXBT125		cgcccuccgugcugcgucccucgc	gaggggcgcaggcgggagggcggc	gaggggcgcaggcgggagggcggcggggcugagcgcgcccuccgugcugcgucccucgc	chr1:1349308..1349367:-	upstream	DVL1	NA	DVL1	protein_coding	-46.3	79.17	6
QXBT126		cgccgcuuucugggcucgcuca	ugcgggcccugggaguggaga	ugcgggcccugggaguggagacgcggagcugcggucgccgcuuucugggcucgcuca	chr5:108748634..108748691:-	intronic	FER	NA	FER	protein_coding	-35.7	68.18	81
QXBT127		cgcgcucgcgggggcucugaga	gcggagccgcgcgcgcgcgcgca	gcggagccgcgcgcgcgcgcgcaccaacggagcgcgcucgcgggggcucugaga	chr1:178725112..178725166:-	UTR5	RALGPS2	NM_152663:c.-51618_-51599delins0,NM_001286247:c.-51618_-51599delins0	RP11-428K3.1,RALGPS2	antisense,protein_coding	-36.6	77.27	38
QXBT128		cgcggucgcgcugagucacagc	gugacucagggcuggccgccucc	cgcggucgcgcugagucacagcccgcucagagcucagcgugacucagggcuggccgccucc	chr18:9017242..9017303:-	intergenic	MTCL1,NDUFV2	dist=184465;dist=85327	NA	NA	-34.6	72.73	12
QXBT129		cggaaaucacagaccucaccugu	ugguguuuucugugauuucccac	cggaaaucacagaccucaccuguggccaggccgggcuggcaguuguuguuucugguguuuucugugauuucccac	chr16:2153978..2154053:-	UTR3	RAB26	NM_001308053:c.*557_*632delins0,NM_014353:c.*557_*632delins0	RAB26	protein_coding	-31.1	52.17	4
QXBT130		cggauccuggggcuuccucccu	gcggggaagccccgggcucagcc	gcggggaagccccgggcucagcccuaggggcggauccuggggcuuccucccu	chr3:50298862..50298914:-	UTR5	HYAL3,NAT6	NM_001200029:c.3260_3260delins0;NM_001200018:c.1426_1399delins0	HYAL3,NAT6	protein_coding,protein_coding	-38.4	68.18	9
QXBT131		cggcucuggccuccugacccag	ggguggggagcccgagccagc	ggguggggagcccgagccagcccaggccggcucuggccuccugacccag	chr7:114922134..114922183:+	UTR5	MDFIC	NM_199072:c.-263_-234delins0,NM_001166346:c.-263_-234delins0,NM_001166345:c.-880_-851delins0	MDFIC	protein_coding	-33.6	72.73	13
QXBT132		cggcugcaggcuaggggc	cgacgagcgcaggaugug	cgacgagcgcaggaugugagcucacagcuugggacugcugaggggcaggcggcugcaggcuaggggc	chr17:28335738..28335805:+	UTR5	TNFAIP1	NM_021137:c.-3784_-3717delins0	TNFAIP1	protein_coding	-22.9	77.78	2
QXBT133		cgggggagcccaggaaccugu	agguugcugggcuuugccccaug	agguugcugggcuuugccccauggacugaauccagaguucacgggggagcccaggaaccugu	chr9:87569313..87569375:+	intronic	DAPK1	NA	DAPK1	protein_coding	-38.4	71.43	9
QXBT134		cgggugggagaagcagcu	cgcuguuccuccuccagacuggg	cgcuguuccuccuccagacugggcgagcccgggugggagaagcagcu	chr18:13726928..13726975:+	intronic	RNMT	NA	RNMT	protein_coding	-21.9	66.67	2
QXBT135		cgugaccuuagaucagu	ugaaaaagggaggggc	ugaaaaagggaggggcuggagaacccuggaaccgcagguuuuaaacuggagcgggugggagcagcaagcagagccgugaccuuagaucagu	chr16:28492171..28492262:+	UTR5	CLN3	NM_001042432:c.-412_-503delins0,NM_001286104:c.-412_-503delins0	CLN3	protein_coding	-26.6	47.06	95
QXBT136		cucacugcagccucucuuuuccag	gcggggugaauggggagugagug	gcggggugaauggggagugagugaugggaugaagguggcccucgugccccacucacugcagccucucuuuuccag	chr19:12930527..12930602:-	exonic	FARSA	NA	FARSA,FARSA-AS1	protein_coding,antisense	-27.7	54.17	5
QXBT137		cucagggcgcagcucagccagu	uggcuggggugugggcugacca	uggcuggggugugggcugaccaccagaugugugcucagggcgcagcucagccagu	chr16:70461200..70461255:+	intronic	FUK	NA	FUK	protein_coding	-28.5	68.18	2
QXBT138		cucccacugcuucacuuga	gagggagggagggagcc	cucccacugcuucacuugauuagccaggaaggaaggaaggcagggagagaaggagggagggagggagcc	chr7:23491751..23491820:-	downstream	RPS2P32	NA	NA	NA	-20.1	52.63	119
QXBT139		cucccagauguuagcaacuagc	ucccagaugcuagcauccaacacca	ucccagaugcuagcauccaacaccauggacucccagauguuagcgucuagcaccauggacucccagauguuagcaacuagc	chr21:33551458..33551539:+	exonic	SON	NA	SON	protein_coding	-25	50	7
QXBT139.1		cucccagauguuagcaacuagc	ucccagauguuagcaacuagcu	ucccagauguuagcaacuagcuccauggacucccagauguuagcaacuagcuccauggacucccagauguuagcaacuagc	chr21:33551518..33551599:+	exonic	SON	NA	SON	protein_coding	-22.4	50	5
QXBT140		cuccuggcuggcucgcc	caagccuagcacuggggag	caagccuagcacuggggaggagggcuugauuaacuugguagucagauauucagggcuccuggcuggcucgcc	chr22:30370373..30370445:-	exonic	CCDC157	NA	CCDC157,RNF215	protein_coding,protein_coding	-24.4	76.47	14
QXBT140.1		cuccuggcuggcucgcc	ugggcuuggaggugggaguc	cuccuggcuggcucgcccuugguggugggcuuggaggugggaguc	chr22:30370345..30370390:-	exonic	CCDC157	NA	CCDC157,RNF215	protein_coding,protein_coding	-21.8	76.47	14
QXBT141		cuccuggcuggcucgcca	gcuccagccccauaggga	gcuccagccccauagggaaaggagacaguagaucugccgucuccacuccuccuggcuggcucgcca	chr7:140655612..140655678:-	intergenic	DENND2A,ADCK2	dist=53070;dist=17475	DENND2A	protein_coding	-27.8	72.22	17
QXBT142		cucgcgaaagggaggaccug	gguccgucucgucgcguccg	gguccgucucgucgcguccggguugucacucucucggguuguuacucuguagcuucccggcucgcgaaagggaggaccug	chr2:112254989..112255069:-	UTR5	ZC3H8	NM_032494:c.-8_-88delins0	ZC3H8	protein_coding	-35	65	7
QXBT143		cucggccuuugcucgcagcacu	ugcugcgagcggcgcgagcc	ugcugcgagcggcgcgagccucuggcagcgggcucggccuuugcucgcagcacu	chr15:56365284..56365338:-	upstream	TEX9	NA	TEX9	protein_coding	-36.3	63.64	16
QXBT144		cucgggcgcuccggcuguaagg	agucagcugggccgccucagcu	agucagcugggccgccucagcucucggaguaggaagcucgggcgcuccggcuguaagg	chr5:96936080..96936138:+	UTR5	LNPEP	NM_005575:c.-76_-18delins0	LNPEP	protein_coding	-29.3	72.73	102
QXBT145		cucugaccucugacccucu	ggggucacagcagaggu	ggggucacagcagaggucaagacccagcaggcccagccccagggcguuuucguccucugaccucugacccucu	chr10:132868047..132868120:+	intronic	CFAP46	NA	CFAP46	protein_coding	-31.3	57.89	3
QXBT146		cucugggaacucauuacugggu	cuggugaugaaaucccaucaua	cucugggaacucauuacugggucaagacaagaugucaccuggugaugaaaucccaucaua	chr7:135163739..135163799:-	intronic	C7orf49,TMEM140	NA	TMEM140,C7orf49	protein_coding,protein_coding	-25.1	50	9
QXBT147		cugacaagccaggcuucuggucu	cccagaaaucugguaugccagca	cccagaaaucugguaugccagcaaagagaguaagaacuucugacaagccaggcuucuggucu	chr12:122695923..122695985:-	intergenic	KNTC1,HCAR2	dist=69523;dist=5308	RP11-324E6.6	lincRNA	-20.7	56.52	4
QXBT148		cugaggcuggaggaucgc	gcaugccugcagucccagcu	gcaugccugcagucccagcuacuuggguggcugaggcuggaggaucgc	chr1:24198715..24198763:-	intergenic	IFNLR1,LOC284632	dist=11440;dist=1477	NA	NA	-25.2	66.67	23
QXBT148.1		cugaggcuggaggaucgc	gagaucccgcuucuauu	cugaggcuggaggaucgcaugagaccagggguucaagaccagccugggcaacauagcgagaucccgcuucuauu	chr9:130557402..130557476:+	intergenic	ASS1,LOC100272217	dist=56128;dist=19874	NA	NA	-29.5	66.67	16
QXBT149		cugaggcuggaggaucgcu	aguuccagaccagccugggca	cugaggcuggaggaucgcuugagcccgggaguuccagaccagccugggca	chr2:65075181..65075231:+	intronic	CEP68	NA	CEP68,RAB1A	protein_coding,protein_coding	-22.5	63.16	8
QXBT150		cugccccuacucugaucccagg	aggaguaggguugggguguguga	aggaguaggguuggggugugugaggaaugaccccuccugccccuacucugaucccagg	chr17:4717831..4717889:+	exonic	ARRB2	NA	ARRB2	protein_coding	-26.2	63.64	384
QXBT151		cugccuguacaugugaacguuc	cuguucacauguacaggcagca	cuguucacauguacaggcagcauuagcauuuccugccuguacaugugaacguuc	chr9:35096057..35096111:-	intronic	PIGO	NA	PIGO	protein_coding	-31.8	50	18
QXBT152		cugcugggagaacuggag	aaggaucgucccgguggag	cugcugggagaacuggaggagcuagcuagucacgguaacugcagcagucaaaggaucgucccgguggag	chr2:112877534..112877603:+	intergenic	IL1B,IL37	dist=40755;dist=35368	NA	NA	-21.8	61.11	3
QXBT153		cuggccucgcacccugacgucu	ccguccgggcgcgcaggcccuggc	ccguccgggcgcgcaggcccuggcugaauucccuguacccucaggggaucccuggggacaccucagccuggccucgcacccugacgucu	chr5:320849..320938:-	intronic	AHRR	NA	PDCD6,AHRR	protein_coding,protein_coding	-50.9	68.18	5
QXBT154		cuggccucuauuacugugacauc	ugccucagugauuccggccagga	cuggccucuauuacugugacaucugccaccaagacgaugccucagugauuccggccagga	chr17:64797295..64797355:-	ncRNA_exonic	PLEKHM1P1	NA	PLEKHM1P	transcribed_unprocessed_pseudogene	-23.9	47.83	15
QXBT155		cugggaggcggucgguucugag	cagaaaccuccgccaccccccc	cugggaggcggucgguucugagucaucccagccuaugucacuucucagaaaccuccgccaccccccc	chr19:1253362..1253429:+	intronic	MIDN	NA	MIDN	protein_coding	-26.6	68.18	18
QXBT156		cugguggccugaauguucaca	ggaacauucaggccuccaggc	ggaacauucaggccuccaggccaaagcucuguuucacuucuagccugguggccugaauguucaca	chr19:35147102..35147167:-	intronic	FXYD7	NA	CTD-2527I21.4,FXYD7	processed_transcript,protein_coding	-36.4	52.38	3
QXBT157		cuguagggcccagugcucagc	cuggggcugaggccucacagcu	cuggggcugaggccucacagcuccugggcacagagcugcuagcuguagggcccagugcucagc	chr11_KI270832v1_alt:140314..140377:+	intronic	PHRF1	NA	NA	NA	-32.8	66.67	3
QXBT158		cugucacgguaggagcucucccg	agggagcucucugugugggc	agggagcucucugugugggcucugcugcgcugggagccugucacgguaggagcucucccg	chr17:78797770..78797830:-	UTR3	USP36	NM_025090:c.*650_*590delins0	USP36	protein_coding	-32.6	65.22	11
QXBT159		cugugggcuccugggaugguucuu	gagcugccuggggccccaaggg	gagcugccuggggccccaagggaagcugaacgcccugugggcuccugggaugguucuu	chr1:16520926..16520984:+	intergenic	RNVU1-18,FAM231B	dist=6641;dist=17740	RP4-798A10.4	lincRNA	-28.5	58.33	9
QXBT160		cuguugaagcaccucugucuuuc	gggacacaggugccaacacugugggcc	gggacacaggugccaacacugugggccacuugguguggcuguugaagcaccucugucuuuc	chr1:1703626..1703687:-	splicing	CDK11A	NA	CDK11A,RP1-283E3.8	protein_coding,processed_transcript	-27.6	47.83	3
QXBT161		cuuccccacccucuccugcagc	cuggggagaggaggggaccagggc	cuggggagaggaggggaccagggcugugaauuaccuucccuuccccacccucuccugcagc	chr19:12952629..12952690:+	exonic	RAD23A	NA	RAD23A	protein_coding	-30.5	68.18	24
QXBT162		cuugggaccgccugccuggc	caggcucucggugcccgccgg	caggcucucggugcccgccggcuuccugcuggccaccauccuugggaccgccugccuggc	chr16:88646140..88646200:-	exonic	CYBA	NA	CYBA	protein_coding	-29.4	75	2
QXBT163		gaaaggccugggauucauucugguu	acagguggauccacggcuuucca	gaaaggccugggauucauucugguucuuaucaggguguguccacacucugcucacagguggauccacggcuuucca	chr10:79314979..79315055:+	UTR3	ZMIZ1	NM_020338:c.*2230_*2306delins0	ZMIZ1	protein_coding	-29.8	48	2
QXBT164		gaagaggagguggagca	ccgccucgucagccu	ccgccucgucagccucggaacagaggcggcccagguuccaggcaggcaccuggagucgucagugccggauagaggaagaagaggagguggagca	chr8:8376468..8376562:-	exonic	SGK223	NA	SGK223	protein_coding	-44.5	58.82	2
QXBT165		gaagugcccaggggcugugagc	ugacagccccugggcacuccug	ugacagccccugggcacuccugaugcccgaagugcccaggggcugugagc	chr2:84833748..84833798:-	intronic	TRABD2A	NA	TRABD2A	protein_coding	-35.9	68.18	12
QXBT166		gacagugaugacagccuggcugagc	uuggacaggcugcagcccuccc	uuggacaggcugcagcccucccugggguugcaaagacucccagcauggacagugaugacagccuggcugagc	chr9:127740164..127740236:-	intronic	SH2D3C	NA	SH2D3C	protein_coding	-28.1	60	17
QXBT167		gagagggacggccgggggu	ucucaguagauccccugcc	ucucaguagauccccugccccugugccccaggggaggagagggacggccgggggu	chr17:73878007..73878062:+	intergenic	LINC00469,RPL38	dist=49470;dist=325594	NA	NA	-21.5	78.95	25
QXBT168		gcaggacgguggccaug	caggugccgucugcca	gcaggacgguggccaugggcauugacccacaggugccgucugcca	chr16:72055503..72055548:-	intronic	HP	NA	HP,TXNL4B	protein_coding,protein_coding	-20.8	70.59	878
QXBT169		gcagggacaggcucacgc	aguagccgcccucua	aguagccgcccucuaaggaggauguggcccugggcagccggugccgcauaauggcagggacaggcucacgc	chrX:150899666..150899737:-	upstream	CD99L2	NA	NA	NA	-29.7	72.22	3
QXBT170		gcgccugugaauagccacu	aggcugaggcaggaagauc	aggcugaggcaggaagaucacuugagcccaggauguagugcucugugauggcgccugugaauagccacu	chr1:151141810..151141879:-	intronic	SEMA6C	NA	SEMA6C	protein_coding	-25.6	57.89	8
QXBT171		gcugaggcagugggcucaggagcu	cucacccauauccaucagagu	gcugaggcagugggcucaggagcuggaggagaaucucaaugagcucacccauauccaucagagu	chr22:36191089..36191153:-	exonic	APOL4	NA	APOL4	protein_coding	-21.8	66.67	4
QXBT172		gcugaggcuggagugcaguga	auagccuacugcagccugcagccu	gcugaggcuggagugcagugauaugaucauagccuacugcagccugcagccu	chr21:33340391..33340443:+	intronic	IFNAR1	NA	IFNAR1	protein_coding	-24.3	61.9	2
QXBT173		gcuggcccucugcccucugccuu	gugcagcggggagggccuugcuc	gugcagcggggagggccuugcucugcucgcauaucuccgagcuggcccucugcccucugccuu	chr4:684073..684136:-	intronic	MFSD7	NA	MFSD7	protein_coding	-31.1	69.57	13
QXBT174		gcuggcuggcuggcucuc	gagcggagccgggcgccg	gagcggagccgggcgccgccggagcugcgcggggagcgcucgcuggcuggcuggcuggcuggcucuc	chr11:125496218..125496285:-	UTR5	FEZ1	NM_005103:c.-6441_-6508delins0,NM_022549:c.-6441_-6508delins0	FEZ1,AP000708.1	protein_coding,antisense	-39.9	72.22	2
QXBT175		gcugggcggcuugcuggggcucg	accccccgccgccgccgcccc	accccccgccgccgccgccccuuguugcagagcuugggcugggcggcuugcuggggcucg	chr17:29390835..29390895:+	upstream;downstream	TAOK1;MIR4523	NA	TAOK1,RP11-296K13.4	protein_coding,lincRNA	-31.5	78.26	15
QXBT176		gcugugaagggcuggugcucuagg	ugggcaccuacuuccugccucagcca	gcugugaagggcuggugcucuaggcgccuccguggcccccguugccugggcaccuacuuccugccucagcca	chr17:81867174..81867246:+	downstream	ARHGDIA	NA	NA	NA	-30.7	62.5	3
QXBT177		gcugugugguucugagacc	ucucuugccaagccu	gcugugugguucugagaccucaucgugaggaaaacugggugcagagggugggucucuugccaagccu	chr18_KI270912v1_alt:119039..119106:-	intergenic	NONE,NONE	dist=NONE;dist=NONE	NA	NA	-21	57.89	17
QXBT178		gcuuccaucugugggauu	uuuuagugggugggagggu	uuuuagugggugggaggguagggagacuauuccagcggugucucuauaacagauacgcuuccaucugugggauu	chr1:120234067..120234141:+	intergenic	SEC22B,PFN1P2	dist=57546;dist=198063	CH17-472G23.1	unprocessed_pseudogene	-22.1	50	2
QXBT179		ggauggggcuggagaugagcu	cuguaggaagcgccauucuu	ggauggggcuggagaugagcugguuuggccuuggggcacagagcugagcugaggccgcugaagcuguaggaagcgccauucuu	chr17:57006239..57006322:+	UTR3	SCPEP1	NM_021626:c.*4_*87delins0	SCPEP1	protein_coding	-33.9	61.9	2
QXBT180		ggcccugcuguagugcuuacu	uaaucacuagagcggggacuca	ggcccugcuguagugcuuacuauguauacuggcuguguaaucacuagagcggggacuca	chrX:130068362..130068421:-	intronic	ELF4	NA	ELF4	protein_coding	-25.8	57.14	4
QXBT181		ggcggggaagguggcuc	ccggccgccgccgggcgc	ccggccgccgccgggcgcauuuccaccgcggcggugcgccgcgaccggcuccgggacggcugggaaggcccggcggggaagguggcuc	chr21:8258778..8258866:+	ncRNA_exonic	RNA28S5	NA	NA	NA	-50.2	76.47	230
QXBT182		ggggguauagcucagug	uugggcugauucccca	ggggguauagcucagugguagagaguguacuuaucaugcacgaggucuugggcugauucccca	chr6:28827421..28827484:-	intergenic	ZBED9,LINC01623	dist=240086;dist=32141	NA	NA	-20.4	58.82	5
QXBT183		ggggguguagcucagug	gugagaggcacgugccag	gugagaggcacgugccaggaugagggcccagccagguagccuggcuuacuuuuggggguguagcucagug	chr17:8872842..8872912:-	intergenic	PIK3R6,PIK3R5	dist=5165;dist=6004	NA	NA	-25.6	64.71	46
QXBT184		guagguggccugacuggc	cagucaggugggggagacugacc	cagucaggugggggagacugacccugggguagguucccagggguagguggccugacuggc	chr22:35426062..35426122:+	intergenic	MCM5,RASD2	dist=1560;dist=115183	NA	NA	-32.4	66.67	10
QXBT184.1		guagguggccugacuggc	uaguugggguagggcuc	guagguggccugacuggcaggcacaggacugagaggccaaaggggguccgacuggcuuuuccgugguaguugggguagggcuc	chr22:35426104..35426187:+	intergenic	MCM5,RASD2	dist=1602;dist=115118	NA	NA	-27.7	66.67	10
QXBT185		guccccagacucucccgggcugu	gcggggagaggucuggggaaag	guccccagacucucccgggcuguggcgaauaacuguaaagcggggagaggucuggggaaag	chr2:17753269..17753330:-	intronic	SMC6	NA	SMC6	protein_coding	-34.5	69.57	13
QXBT186		gucuacggccauaccacc	uggugacgccuggaauc	uggugacgccuggaaucaggcaggcguagcuggacugggcucuugggccagccaggcgccacugccauugucuacggccauaccacc	chr9:63815546..63815633:+	intergenic	AQP7P1,MIR4477A	dist=481026;dist=3941	NA	NA	-40.5	61.11	38
QXBT187		gucugaucucggaagcuaagca	guuagugcuuggaugggag	gucugaucucggaagcuaagcaggguuggccugguuagugcuuggaugggag	chr6:160786496..160786548:-	intergenic	PLG,MAP3K4	dist=32443;dist=205179	NA	NA	-22	50	59
QXBT188		gugaguccuucggcugcaggaaacc	gagccggcagccgcuccugacccag	gagccggcagccgcuccugacccagauuagcugugaguccuucggcugcaggaaacc	chr7:140696570..140696627:-	ncRNA_exonic	NDUFB2-AS1	NA	NDUFB2-AS1	antisense	-20.8	60	2
QXBT189		gugcucugaaugucauagu	uugcaaucaagcaaaa	uugcaaucaagcaaaaaggccuucagaccuauuauauggucuguuugucaaagugcucugaaugucauagu	chr8:108760210..108760281:-	intergenic	EMC2,TMEM74	dist=273303;dist=22836	TMEM74	protein_coding	-21.3	42.11	16
QXBT190		guggacggugugaggcc	acucacuccccaacgccacuu	acucacuccccaacgccacuugugggggcccaaguccuucugauugaggcccagccagccuguggacggugugaggcc	chr19:24003169..24003247:-	intergenic	ZNF726,ZNF254	dist=69202;dist=30158	NA	NA	-30	70.59	420
QXBT190.1		guggacggugugaggcc	ccugggucuuuccagagucgg	guggacggugugaggccauuagcagccccuggcugccacgccugggucuuuccagagucgg	chr19:24003125..24003186:-	intergenic	ZNF726,ZNF254	dist=69158;dist=30219	NA	NA	-22.2	70.59	420
QXBT191		guggcgcgugccuguaguc	cugcagugaccugagauug	guggcgcgugccuguagucccaguuacuuaggcugaggugggaggaucauuuugagcccaggagauugaggcugcagugaccugagauug	chr3:142603636..142603726:+	intronic	PLS1	NA	PLS1	protein_coding	-31	68.42	2
QXBT192		guggcgcgugccuguagucccagc	gagauugcagugagcca	guggcgcgugccuguagucccagccucuugggaggcugaggcaggagaaucgcuugaacccgggaggcagagauugcagugagcca	chr11:128340705..128340791:-	intergenic	LOC101929497,ETS1	dist=1003672;dist=117970	NA	NA	-39	70.83	8
QXBT193		guggcgcgugccuguagucccagcu	guggaggcuacaguaagcugggauca	guggcgcgugccuguagucccagcuacucgggaugcugaggcagaagaaucacuugaacccaggagguggaggcuacaguaagcugggauca	chr16:4670304..4670396:-	intronic	MGRN1	NA	MGRN1	protein_coding	-29.9	68	3
QXBT193.1		guggcgcgugccuguagucccagcu	uugaggcugcagugagc	guggcgcgugccuguagucccagcuacucgggggucugaggugggaggaucgcuugagcccaggagguugaggcugcagugagc	chr22:38063226..38063310:-	intronic	PICK1	NA	PICK1,RP5-1039K5.13	protein_coding,antisense	-35.1	68	2
QXBT194		gugggccuggggugagaacg	gagacagcuggcccacag	gugggccuggggugagaacgaggccggugagcacagggggugcugggggcugagacagcuggcccacag	chr12:109265281..109265350:+	splicing	ACACB	NA	ACACB	protein_coding	-30.6	70	4
QXBT195		guggggaaagaagaggcucug	gggcuuuuucuucuccucccc	guggggaaagaagaggcucugcguucugggggcuuuuucuucuccucccc	chr21:43693975..43694025:+	UTR3	RRP1B	NM_015056:c.*592_*642delins0	RRP1B	protein_coding	-23.4	57.14	2
QXBT196		gugucucuguuucccugucuguagg	ugcagauuuggaggggauuguucaucacua	ugcagauuuggaggggauuguucaucacuagaaccugcagcaugaccguagcuucccugugucucuguuucccugucuguagg	chr3:39150786..39150869:-	intronic	CSRNP1	NA	CSRNP1	protein_coding	-20.4	52	3
QXBT197		gugugugcaccugugucugucugu	agacagacgcagguacacacag	gugugugcaccugugucugucuguauucguguuguauagacagacgcagguacacacag	chr19:18284683..18284742:+	intergenic	MIR3188,LSM4	dist=2522;dist=21488	NA	NA	-39.3	54.17	131
QXBT198		guguguggguguacuuuu	aguagcaacacugac	aguagcaacacugacugccucuagggggggaaaccgagcaucuagaaggugagguguguguggguguacuuuu	chr7:150778544..150778617:-	intergenic	GIMAP1-GIMAP5,TMEM176B	dist=34895;dist=12671	NA	NA	-20.3	44.44	42
QXBT199		uaacagaggaugaaguguuggau	uaauauguccaccucuguga	uaacagaggaugaaguguuggauauuuuagaaaguguccuaaucucuaauauguccaccucuguga	chr16:71748311..71748377:-	exonic	AP1G1	NA	AP1G1	protein_coding	-20.1	39.13	10
QXBT200		uaaccggacgcucuucuugggc	uuaagaagggcguuugaucgcu	uaaccggacgcucuucuugggcaaccuagacaucacuguaacggagagugauuuaagaagggcguuugaucgcu	chr1:110340521..110340595:+	exonic	RBM15	NA	RBM15	protein_coding	-25.1	59.09	11
QXBT201		uaauuucuguuuuucucuuac	aggaggggaacagggguugga	aggaggggaacagggguuggacauucccuuauagauugcucuaauuucuguuuuucucuuac	chr1:43426992..43427054:+	splicing	SZT2	NA	SZT2	protein_coding	-25.6	23.81	5
QXBT202		uacacacaucccugucuuacaga	ugaggacagggguaagucugggga	ugaggacagggguaagucuggggagauggggggagcucugcugagggugcacaaggcccuggcucuacacacaucccugucuuacaga	chr1:161052362..161052450:-	exonic	ARHGAP30	NA	ARHGAP30	protein_coding	-34.4	43.48	23
QXBT203		uacccaggucucccuuuccccagc	caggagagggggcucaugug	caggagagggggcucaugugacugcaaugauccaguacccaggucucccuuuccccagc	chr1:153778405..153778464:+	exonic	SLC27A3	NA	SLC27A3	protein_coding	-22	62.5	17
QXBT204		uacuugaccuugacucucccuca	augggagagagaagggcugguucu	augggagagagaagggcugguucuggauuguugggaaacuccacaguacuugaccuugacucucccuca	chr6:33201672..33201741:+	intronic	SLC39A7	NA	SLC39A7	protein_coding	-26.5	47.83	4
QXBT205		uagaacucucuucucuugcagu	agcugagaaaagagaguuccagg	agcugagaaaagagaguuccaggaggagggaacuccuagaacucucuucucuugcagu	chr3:138125645..138125703:+	intronic	A4GNT	NA	A4GNT	protein_coding	-28.7	40.91	21
QXBT206		uagagcuccgaucccauccac	agauggggccagaguguucuaga	agauggggccagaguguucuagagauccagacucuagagcuccgaucccauccac	chr1:149928392..149928447:-	upstream;downstream	SF3B4;MTMR11	NA	NA	NA	-24.2	57.14	13
QXBT207		uagcacucuggacucug	gaucccagcccccgcugcc	gaucccagcccccgcugccucaaucaucaccugaccagaaggggucccauggugcaauggcuagcacucuggacucug	chr2:130828638..130828716:-	intergenic	AMER3,ARHGEF4	dist=60504;dist=87935	NA	NA	-22.3	52.94	44
QXBT208		uagcccauggcucgauccucagc	ugaugauagggccaugggcca	uagcccauggcucgauccucagcucuaccuccaucuugcugaugauagggccaugggcca	chr19:51799944..51800004:+	intronic	FPR3	NA	FPR3,FPR1	protein_coding,protein_coding	-33.4	60.87	14
QXBT209		uaggacguaugcuuacccugu	aggguaagcauacguccaacc	aggguaagcauacguccaaccggcaguaggacguaugcuuacccugu	chr7:139722663..139722710:-	intronic	HIPK2	NA	HIPK2	protein_coding	-32.2	47.62	42
QXBT210		uaggucacuggggucagagc	ucugacgccaguguccuaug	ucugacgccaguguccuauguucauagcauaggucacuggggucagagc	chr12:107747326..107747375:-	ncRNA_intronic	LOC101929162	NA	PRDM4,RP11-864J10.4	protein_coding,antisense	-33.1	60	7
QXBT211		uagguggaaggacugagccugu	agagcuuucuucucccaccugcu	agagcuuucuucucccaccugcuucccuguugcuugcuguggguagguggaaggacugagccugu	chr13:98566692..98566757:-	intronic	STK24	NA	STK24	protein_coding	-23.9	54.55	3
QXBT212		uagguuuauguagagagcgucu	gaugcucucuacauaaaccu	gaugcucucuacauaaaccuaaccuaaaauuauuuuuagguuuauguagagagcgucu	chr9:72307874..72307932:+	ncRNA_intronic	LINC01504	NA	LINC01504	lincRNA	-33.3	40.91	38
QXBT212.1		uagguuuauguagagagcgucu	augcucucuacauaaaccuaac	augcucucuacauaaaccuaaccuaaaauuauuuuuagguuuauguagagagcgucu	chr9:72307875..72307932:+	ncRNA_intronic	LINC01504	NA	LINC01504	lincRNA	-30.3	40.91	38
QXBT213		uauaguugacuucucacuugga	gaaguaagaagucaacuauaac	gaaguaagaagucaacuauaaccagcccuguuauaguugacuucucacuugga	chr13:49536532..49536585:-	intronic	RCBTB1	NA	RCBTB1	protein_coding	-24.6	36.36	9
QXBT214		uauauauauauauguacguau	uguauguguguguauau	uguauguguguguauauauauauauauauauauauauauauauauauauauauauauauauguacguau	chr9:78993690..78993759:-	intergenic	PSAT1,LOC101927450	dist=663597;dist=141664	NA	NA	-30.6	14.29	4
QXBT215		uauauauauauauguacguaug	uauguaugucuguguguauaua	uauguaugucuguguguauauauauauaugucuguguguauauauauauauguacguaug	chr17:67949631..67949691:-	intronic	BPTF	NA	BPTF	protein_coding	-21.2	18.18	20
QXBT216		uauccgcuggcuuacucucucu	agggagugaggcgcgggugcc	uauccgcuggcuuacucucucucgguuguccucuccgcuggggagggagugaggcgcgggugcc	chr11:76445365..76445429:+	intronic	EMSY	NA	C11orf30	protein_coding	-33.5	50	12
QXBT217		ucaaaacugcaauuacuuuug	aaaaguaauugugguuuugcc	aaaaguaauugugguuuugccauuuaaaaguaauagucaaaacugcaauuacuuuug	chr8:74404258..74404315:-	intergenic	GDAP1,MIR5681A	dist=37158;dist=144228	GDAP1	protein_coding	-20.2	28.57	2
QXBT218		ucacucucccuccucccccaga	uggguagagggcaggccugugggg	uggguagagggcaggccugugggggcuggagccaggcugagaaggggugccauggagaagaaggcccucacucucccuccucccccaga	chr17:40352243..40352332:+	exonic	RARA	NA	RARA	protein_coding	-40	63.64	7
QXBT219		ucagcguugguucccgucuuggc	cgggacgggagcugcggcgcuggcu	cgggacgggagcugcggcgcuggcuacgagagugacccagucagcguugguucccgucuuggc	chr11:113773667..113773730:-	UTR5	ZW10	NM_004724:c.-1_-64delins0	ZW10	protein_coding	-36.4	60.87	9
QXBT220		ucaggcucaguccccucc	aggucagugugcucccugggg	ucaggcucaguccccuccaugaugggcuccccacaagcaugugggcagcccaugaggucagugugcucccugggg	chr8:41201559..41201634:-	intergenic	ZMAT4,SFRP1	dist=303735;dist=60323	NA	NA	-32.6	66.67	14
QXBT221		ucaguccagucaucucccuuc	agguagaugccugggcucaga	agguagaugccugggcucagaacgcgaaccucaguccagucaucucccuuc	chr15:42732688..42732739:-	intronic	CDAN1	NA	CDAN1	protein_coding	-20.4	52.38	3
QXBT222		ucccuuuucugguaguucuca	aggaauuaccugggaaugggaag	aggaauuaccugggaaugggaaguuguuuuguuuuuuagcuuuucccuuuucugguaguucuca	chr12:26804109..26804173:-	intronic	ITPR2	NA	ITPR2	protein_coding	-23.2	42.86	65
QXBT223		uccggacagccuuccccccagu	aggugggacuggcuucccggugc	aggugggacuggcuucccggugccgcgagggcggguccggacagccuuccccccagu	chr16:71289296..71289353:-	UTR5	CMTR2	NM_018348:c.-3376_-3433delins0,NM_001099642:c.-3376_-3433delins0	CMTR2	protein_coding	-32.9	68.18	13
QXBT224		uccggcggagacuugggaguccg	cggacccccaggccccgcccacc	uccggcggagacuugggaguccggagcgccgaggaaguuggggaacggacccccaggccccgcccacc	chr22:38181701..38181769:+	UTR5	PLA2G6	NM_003560:c.12328_12275delins0,NM_001004426:c.12328_12275delins0	PLA2G6	protein_coding	-36	69.57	8
QXBT225		uccggcugccucugaagc	gggccaggcagccgcgagg	gggccaggcagccgcgagggucggcggcgccuucucugcuccgaggucucuccggcugccucugaagc	chr18:904563..904631:-	upstream	ADCYAP1	NA	RP11-672L10.2,RP11-672L10.3	processed_transcript,antisense	-34.7	66.67	2
QXBT226		uccgucuccgcggacagagcgc	uccuggccccggaagcgcgagc	uccuggccccggaagcgcgagcguucacuuagcggcgaguggcuccgucuccgcggacagagcgc	chr2:237692307..237692372:+	UTR5	LRRFIP1	NM_004735:c.-149_-84delins0,NM_001137553:c.-149_-84delins0,NM_001137552:c.-149_-84delins0,NM_001137551:c.-149_-84delins0	LRRFIP1	protein_coding	-25.4	72.73	10
QXBT227		uccuccucgucggccucuucggc	ggaagauggcggccggcggcggcggagg	ggaagauggcggccggcggcggcggaggcagcaguaaggccuccuccucgucggccucuucggc	chr1:150364710..150364774:+	exonic	RPRD2	NA	RPRD2	protein_coding	-36.5	69.57	19
QXBT228		uccucugagaaucuaaugcgca	aggcauuagauucucauaagga	aggcauuagauucucauaaggagcucgcaugcacaguucacuuuaggauucuugcuccucugagaaucuaaugcgca	chr2:174599999..174600076:+	intronic	WIPF1	NA	AC018890.6,WIPF1	antisense,protein_coding	-30.8	45.45	48
QXBT229		uccucuuucgggccugggacug	guccugcuggaccaggguaggaggagu	guccugcuggaccaggguaggaggaguugcccaccaccaccagcagcaaggcaaagguccaucucuccucuuucgggccugggacug	chr1:112882102..112882189:-	intergenic	LINC01356,SLC16A1	dist=31459;dist=29659	NA	NA	-27.5	63.64	16
QXBT230		uccuggagcugggcagaugggaa	ccccggugcucuccuccagccug	uccuggagcugggcagaugggaacaguccauccccggugcucuccuccagccug	chr19:2762640..2762694:-	exonic	SGTA	NA	SGTA	protein_coding	-24	60.87	24
QXBT231		uccuuccugcugucaccuccagg	gggagggggggugggagggggu	gggagggggggugggagggggugcaguggcuaggccccuaaccuagcagaaccugguccuuccugcugucaccuccagg	chr7:102689047..102689126:-	intergenic	POLR2J2,FAM185A	dist=17318;dist=59826	RASA4DP	unprocessed_pseudogene	-39.4	60.87	18
QXBT232		ucgcucuuugucucggcucgcucc	gccgggccgaggcgggcgcgggg	gccgggccgaggcgggcgcggggcggcgacggggccucgcucuuugucucggcucgcucc	chr20:62066201..62066261:+	upstream	TAF4	NA	NA	NA	-37.3	62.5	10
QXBT233		ucggcucuccucugucuccagc	cagagggagggaggaguggagg	cagagggagggaggaguggaggcagucaucauccucggcucuccucugucuccagc	chr19:35015769..35015825:+	exonic	GRAMD1A	NA	GRAMD1A,CTD-2527I21.14	protein_coding,antisense	-25.9	63.64	18
QXBT234		ucggcugcaguuuccucccugu	agggaagaacggucggccuagagu	agggaagaacggucggccuagagucagaggagcugacucggcugcaguuuccucccugu	chr2:3536259..3536318:+	intergenic	ADI1,RNASEH1	dist=16680;dist=8574	AC108488.4,RP13-512J5.1	lincRNA,protein_coding	-27.5	59.09	5
QXBT235		ucggcugugggguccuguggugu	auccaggguccucacugccuguc	ucggcugugggguccugugguguguggggagcugucacauccaggguccucacugccuguc	chr7:5527906..5527967:-	intronic	ACTB	NA	ACTB	protein_coding	-31.6	65.22	10
QXBT236		ucguagucccuccgccguuugc	caagcggcuuggacuacaagu	ucguagucccuccgccguuugcagccggcagguggcaagcggcuuggacuacaagu	chr19:4066048..4066104:-	intronic	ZBTB7A	NA	ZBTB7A	protein_coding	-31.3	63.64	5
QXBT237		ucucauggacuccgcccaca	ugggcggggccacgagcgg	ugggcggggccacgagcggggcuccaacccucucauggacuccgcccaca	chrX:135032224..135032274:-	upstream	FAM127A	NA	NA	NA	-32.4	60	14
QXBT238		ucucccccggcgccucucugccagg	uguaagccaaggagcuggggcauuggggca	uguaagccaaggagcuggggcauuggggcaggcagugccguuggcugaugcugucucccccggcgccucucugccagg	chr11:72698105..72698183:-	exonic	ARAP1	NA	ARAP1	protein_coding	-34.6	76	14
QXBT239		ucucccuuccugcccuggcc	ugagggaagagggaagggaagg	ugagggaagagggaagggaaggacacauugaacgaucccaguggcuugucucauggugaccucucccuuccugcccuggcc	chr21:42321287..42321368:+	intergenic	TFF3,TFF2	dist=5691;dist=24990	NA	NA	-34.1	70	3
QXBT240		ucucggcccugucuccuccagc	uggaggggcacgggggucccagc	uggaggggcacgggggucccagcucugacccaggcucucggcccugucuccuccagc	chr10:133267416..133267473:-	exonic	ADAM8	NA	ADAM8	protein_coding	-29.7	68.18	56
QXBT241		ucucuacuucggaacgcugacu	agucgguguuucuagguaggcu	ucucuacuucggaacgcugacuccuuccuuggagucgguguuucuagguaggcu	chr4:47915038..47915092:-	ncRNA_intronic	LOC101927157	NA	NIPAL1	protein_coding	-31.1	50	8
QXBT242		ucucuggauucucccucuuu	ugggggugguuccugggacu	ugggggugguuccugggacuagauggagcucagucucuggauucucccucuuu	chr5:173057508..173057561:+	intronic	CREBRF	NA	CREBRF	protein_coding	-22.5	45	7
QXBT243		ucucuggccucuauuacugugac	cucagugauuccggccaggauc	ucucuggccucuauuacugugacaucugccaccaagacgaugccucagugauuccggccaggauc	chr17_GL000258v2_alt:141084..141149:-	exonic	PLEKHM1	NA	NA	NA	-23.9	47.83	13
QXBT244		ucucuggucuggaagauuccu	gaaucuucuagacuggaagag	ucucuggucuggaagauuccucagucuggaggaggaaucuucuagacuggaagag	chr14:60036399..60036454:-	ncRNA_intronic	LRRC9	NA	LRRC9,RP11-16B13.1	protein_coding,antisense	-32	47.62	14
QXBT245		ucugaugcugcucuggcuccgu	cuggccuggagcagcccagagc	cuggccuggagcagcccagagcaaggagacuccgcucugaugcugcucuggcuccgu	chr17:29140349..29140406:+	intronic	MYO18A	NA	MYO18A	protein_coding	-31.1	59.09	25
QXBT246		ucuggcuccuuucuaaucacu	ugauuagacaggagccagaca	ucuggcuccuuucuaaucacuaugucaggaugccacagugauuagacaggagccagaca	chr12:80906572..80906631:-	intronic	LIN7A	NA	LIN7A	protein_coding	-33.4	42.86	9
QXBT247		ucuggcugacuuugugggacagc	ugugccaucugucaccagaua	ugugccaucugucaccagauauugccaagguagaucuggcugacuuugugggacagc	chr15_KI270905v1_alt:3247986..3248043:-	intronic	MTMR10	NA	NA	NA	-24.1	56.52	2
QXBT248		ucuggcugaggaggaaguggagg	ucaguggcuuccuccacagccaccuc	ucaguggcuuccuccacagccaccuccggagggaucuggcugaggaggaaguggagg	chr11:13463156..13463213:-	UTR5	BTBD10	NM_001297741:c.-41361_-41418delins0,NM_032320:c.-18032_-18089delins0	BTBD10	protein_coding	-31.9	60.87	10
QXBT249		ucugggcaacaaagugagac	aucgcuugagucugggagaca	aucgcuugagucugggagacagagguugcagugaucugagaucgcgucacuguacuccagucugggcaacaaagugagac	chr1:168141087..168141167:-	intergenic	GPR161,TIPRL	dist=3420;dist=37678	NA	NA	-25.7	50	5
QXBT249.1		ucugggcaacaaagugagac	aucacuugaguccaggag	aucacuugaguccaggagguugaggaugcagugagccaucaucacgccauugcacuucacagucugggcaacaaagugagac	chr9:2835330..2835412:+	intronic	PUM3	NA	PUM3	protein_coding	-32.8	50	3
QXBT249.2		ucugggcaacaaagugagac	aucgcuugagccugggag	aucgcuugagccugggagguggagguugccagugagccaagaucgugccacugcacuacagucugggcaacaaagugagac	chr1:54773655..54773736:-	intergenic	PARS2,TTC22	dist=9102;dist=7343	NA	NA	-28.1	50	2
QXBT249.3		ucugggcaacaaagugagac	cuugaaguggagcccaggaagcc	cuugaaguggagcccaggaagccaagguugcaguaagccaagauugugccacugcauuccagucugggcaacaaagugagac	chr14:75746582..75746664:-	intronic	TTLL5	NA	TTLL5	protein_coding	-26	50	2
QXBT250		ucugggcguggugagaaguuca	uaacuucucauuaugccuucugga	uaacuucucauuaugccuucuggaguuaucccauacgcucugggcguggugagaaguuca	chr1:221076659..221076719:+	intergenic	HLX,C1orf140	dist=191601;dist=253209	NA	NA	-28.4	54.55	2
QXBT251		ucugggucugcgugaguaacuu	uuacucaaguagaagccugaaa	ucugggucugcgugaguaacuuucuugcauaaucaagguuacucaaguagaagccugaaa	chr6:110613493..110613553:-	UTR3	CDK19	NM_001300963:c.*1042_*982delins0,NM_001300960:c.*1042_*982delins0,NM_001300964:c.*1042_*982delins0,NM_015076:c.*1042_*982delins0	CDK19	protein_coding	-21.3	50	40
QXBT252		ucuguugugggugagcuguugc	auuggcuaacccaaaacagaga	ucuguugugggugagcuguugcagcauagacuucacauuggcuaacccaaaacagaga	chr8:70217149..70217207:-	intronic	NCOA2	NA	NCOA2	protein_coding	-20	54.55	2
QXBT253		ucuuggccucacccucucuagc	ccagggugggaugaggcuuggga	ccagggugggaugaggcuugggaaaaauagaagcagcccucuuggccucacccucucuagc	chr19:17778077..17778138:+	exonic	FCHO1	NA	FCHO1	protein_coding	-22.8	59.09	25
QXBT254		ugaccggucucuguccucagc	ugggggccgagggaccggcucggg	ugggggccgagggaccggcucgggggcgggggggaagugugccugaccggucucuguccucagc	chr19:10928439..10928503:-	UTR5	YIPF2	NM_024029:c.30_29delins0	YIPF2	protein_coding	-36.8	61.9	26
QXBT255		ugaccucgccgccccucuggau	ccggagggccggcgcggagucgcc	ccggagggccggcgcggagucgcccaccaugucuguggacgggaggcagccggggacguguucuccugaccucgccgccccucuggau	chr20:53581539..53581627:-	exonic	ZNF217	NA	ZNF217	protein_coding	-45.4	68.18	61
QXBT256		ugacgccucuucccacccuaga	agggguggggaguguggcagg	agggguggggaguguggcagggcugcccugacgccucuucccacccuaga	chr5:150057383..150057433:-	exonic	CSF1R	NA	CSF1R	protein_coding	-31.6	59.09	116
QXBT257		ugacucacagcucucuccccucag	caggggaggaggugagugcag	caggggaggaggugagugcagaggagugggacaccgugacucacagcucucuccccucag	chr7:99391118..99391178:+	exonic	ARPC1B	NA	ARPC1B	protein_coding	-26.4	58.33	42
QXBT258		ugacucaccucugcuccccucu	cuggggugcuggggugggu	cuggggugcugggguggguugucaggcaugacucaccucugcuccccucu	chr3:187075508..187075558:+	intronic	ST6GAL1	NA	ST6GAL1	protein_coding	-27.5	59.09	8
QXBT259		ugacuuguguuucuuuuuccca	ggaaaaagcacaggucaca	ggaaaaagcacaggucacagauccuacugugacuuguguuucuuuuuccca	chr4:70946714..70946765:-	intronic	MOB1B	NA	MOB1B	protein_coding	-26.5	36.36	167
QXBT259.1		ugacuuguguuucuuuuuccca	ggaaaaagaacaggucaca	ggaaaaagaacaggucacagauuccacugugacuuguguuucuuuuuccca	chr1:223647575..223647626:+	intronic	CAPN8	NA	CAPN8	protein_coding	-25.8	36.36	54
QXBT260		ugagacucuggaguuuggacuuu	agccaaacuaugucagagucucacc	agccaaacuaugucagagucucaccuauauuugauuuaggugagacucuggaguuuggacuuu	chr3:16788665..16788728:-	intergenic	DAZL,PLCL2	dist=183166;dist=96231	NA	NA	-34.2	43.48	8
QXBT261		ugagcucucugcacucccagg	ggggagggggagcacagg	ggggagggggagcacaggggccccagaugugaugacugcucugagcucucugcacucccagg	chr10:119442254..119442316:+	intronic	GRK5	NA	GRK5	protein_coding	-25.5	61.9	8
QXBT262		ugaggccgagaaggcaaccgcg	cguuguccucgcgccuucgcc	cguuguccucgcgccuucgcccuggguaggugaggccgagaaggcaaccgcg	chr1:150234738..150234790:+	intronic	ANP32E	NA	ANP32E	protein_coding	-23.1	68.18	17
QXBT263		ugagugugugugugugagu	uuauuccauauucacu	uuauuccauauucacuaugauucuagcugugggucagugugagucagcgagugagugugugugugugagu	chr12:83701039..83701109:-	intergenic	TMTC2,SLC6A15	dist=566753;dist=1158379	NA	NA	-24.4	47.37	2
QXBT264		ugcacccuggugcugugcucugu	ggagaacaugcaccagguggcuga	ggagaacaugcaccagguggcugauggcucuguggaugugguggucugcacccuggugcugugcucugu	chr12:50925419..50925488:+	exonic	METTL7A	NA	METTL7A	protein_coding	-32	60.87	24
QXBT265		ugcagcauagggcaguuagga	cuaacugccccugugcugcacg	cuaacugccccugugcugcacggacuggggaggaacaugcagcauagggcaguuagga	chr12:11866969..11867027:+	intronic	ETV6	NA	ETV6	protein_coding	-34.9	52.38	9
QXBT266		ugcaugcugggcuuguaaccu	guuacaagcccaguaugcauu	guuacaagcccaguaugcauuagguauuuguccuaaugcaugcugggcuuguaaccu	chr12:11250745..11250802:+	intergenic	TAS2R42,PRB3	dist=63808;dist=15112	RP11-711K1.8	lincRNA	-42.8	52.38	6
QXBT267		ugcccggcaccuccaccac	gggaaugcugcagggcaca	ugcccggcaccuccaccacacaagggcugugcugguugcugugggaaugcugcagggcaca	chr1:38212235..38212296:-	ncRNA_exonic	LINC01343	NA	LINC01343	lincRNA	-23.4	73.68	18
QXBT268		ugcccugcagaugcuguccuggacc	cacagguggcucugcugcgcc	ugcccugcagaugcuguccuggaccugucagcaccacagacacagguggcucugcugcgcc	chr16:28881852..28881913:-	intronic	ATP2A1	NA	ATP2A1	protein_coding	-22.7	64	22
QXBT269		ugccugcugugggggccucggc	cgggcaccucggaggaggcgcu	ugccugcugugggggccucggcgcgagcuggugcagcagccgggcaccucggaggaggcgcu	chr8:8318334..8318396:-	exonic	SGK223	NA	SGK223	protein_coding	-38	77.27	3
QXBT270		ugccugucugagcgucacu	ugacuguucccuggcagg	ugccugucugagcgucacuugccaaucaaaaucccccaggguugccucugggcuccucggggugcaugacuguucccuggcagg	chr2:132253086..132253170:-	ncRNA_intronic	ANKRD30BL	NA	ANKRD30BL	protein_coding	-30.7	57.89	614
QXBT271		ugcgcauuagauucucagaggagc	uccuuaugagaaucuaaugccuga	ugcgcauuagauucucagaggagcaagaauccuaaagugaacugugcaugcgagcuccuuaugagaaucuaaugccuga	chr2:174599996..174600075:-	intronic	WIPF1	NA	AC018890.6,WIPF1	antisense,protein_coding	-31.4	50	48
QXBT272		ugcgcuggcgcuucugauuggc	caaugagaagcgccgcugc	ugcgcuggcgcuucugauuggcucccaggagucggccaaugagaagcgccgcugc	chr6:89081629..89081684:+	intronic	PNRC1	NA	PNRC1	protein_coding	-32	63.64	4
QXBT273		ugcguccuaggcccccggcucu	agccggggccauggcgaagc	agccggggccauggcgaagcugcugagcugcguccuaggcccccggcucu	chr6_GL000254v2_alt:3045114..3045164:-	exonic	ABHD16A	NA	NA	NA	-30.6	72.73	26
QXBT274		ugcuauguucucauccuacagu	agguaggauuagaucauuagcuca	agguaggauuagaucauuagcucagugaccuccuaggguuucgaugugcuauguucucauccuacagu	chr1:27405816..27405884:-	UTR3	WASF2	NM_006990:c.*2373_*2305delins0,NM_001201404:c.*2509_*2441delins0	WASF2	protein_coding	-24.7	40.91	6
QXBT275		ugcuggaggcuuuuucuu	uaaagcagcuuccuuggcuac	uaaagcagcuuccuuggcuacucaguucugugguguggcucugggagccaugccuggacacaugcuggaggcuuuuucuu	chr4:77451765..77451845:+	intergenic	CCNG2,CXCL13	dist=281705;dist=59908	RP11-625I7.1	lincRNA	-30.7	44.44	4
QXBT276		ugcugugugauuuugagugacc	ucagggcucugaaucacaugagcccc	ucagggcucugaaucacaugagccccaagaagauguaggugcugugugauuuugagugacc	chr5:151255954..151256015:-	intronic	GM2A	NA	GM2A	protein_coding	-20.2	45.45	9
QXBT277		ugcuguguugaggucuguucuc	gagcaccagccucggcacagcuca	ugcuguguugaggucuguucuccgagucagggucugaaguccaguugggucuggggagcaccagccucggcacagcuca	chr19:18478696..18478775:-	intronic	ELL	NA	ELL	protein_coding	-40.3	50	2
QXBT278		ugcuucugggucgggguu	uugacgcaaggguuugu	ugcuucugggucgggguuuuguacguagcagagcagcucccuugcugcaaucuguugaaagucagccuuugacgcaaggguuugu	chr3:179779634..179779719:+	intronic	USP13	NA	USP13	protein_coding	-29.9	61.11	63
QXBT279		uggaagggugucucgcugc	agagggaggccccccugg	agagggaggccccccuggcacccgugugcauggaagggugucucgcugc	chr19:47376864..47376913:+	intronic	DHX34	NA	DHX34	protein_coding	-23.1	63.16	9
QXBT280		uggaauggccugaaggugga	agcccucuggccuaguucccac	agcccucuggccuaguucccaccacacaugaggugguggaauggccugaaggugga	chr7:155775796..155775852:+	UTR3	RBM33	NM_053043:c.*755_*811delins0	RBM33	protein_coding	-25.1	55	28
QXBT281		uggaccacgaagggaagcccacc	uggcuguuccccuggugguu	uggcuguuccccuggugguugcauccaaguaucugucuuucuuuauggaccacgaagggaagcccacc	chr10:70112469..70112537:-	UTR3	AIFM2	NM_032797:c.*1709_*1641delins0,NM_001198696:c.*1709_*1641delins0	AIFM2	protein_coding	-21.5	65.22	3
QXBT282		uggcaccagcgggacgug	agugcucgcuaguguggcgga	uggcaccagcgggacgugcuccucguccccacccccgauggggagggcccugagcggguagugcucgcuaguguggcgga	chr1:149851977..149852057:+	upstream;downstream	HIST2H3A,HIST2H3C;HIST2H2AA3,HIST2H2AA4	NA	HIST2H2BE	protein_coding	-36.6	72.22	3
QXBT283		uggcacucgcccgggcug	accuguggcggugacgug	uggcacucgcccgggcugcugcugcugcugcugcugccgccgcggcgggggcagcucgcaaaccuguggcggugacgug	chr8:130016467..130016546:-	intergenic	MIR5194,ASAP1	dist=8014;dist=35559	FAM49B	protein_coding	-45.3	77.78	6
QXBT284		uggcacugcgggcacucugga	cuuuccagcaggccacg	uggcacugcgggcacucuggacacugucuccggcugccgcugagcugggaggcuccuuuccagcaggccacg	chr20:62603992..62604064:+	intergenic	MIR1-1HG,SLCO4A1	dist=33228;dist=38381	NA	NA	-28.8	66.67	2
QXBT285		uggcagggcuggggacagugcu	ucuguccuaggcccugcuucuggg	uggcagggcuggggacagugcugggagcugugaugccuggcucuguccuaggcccugcuucuggg	chr2:218076257..218076322:-	intronic	RUFY4	NA	RUFY4	protein_coding	-39.7	68.18	5
QXBT286		uggcuggcugcuccgggcacu	uguccagaauggccagccaga	uggcuggcugcuccgggcacuggcaggagcaagcuccguguccagaauggccagccaga	chr10:43471238..43471297:+	ncRNA_intronic	ZNF487	NA	ZNF487	protein_coding	-32.6	71.43	20
QXBT287		uggcugucucugucuccacagu	aguggguacggggcaggugcu	aguggguacggggcaggugcugagggagcaucgucugggcuggcugucucugucuccacagu	chr17:2362928..2362990:+	exonic	SGSM2	NA	SGSM2	protein_coding	-26.1	54.55	10
QXBT288		uggcuuucuccugaucucaggc	cagggugucgggagaagccacc	uggcuuucuccugaucucaggccuggauacugcccgccagggugucgggagaagccacc	chr17:1644324..1644383:+	intronic	SCARF1	NA	SCARF1	protein_coding	-29.1	54.55	4
QXBT289		ugggaucuggggcuccugcuucu	cugcaggaccgcagcauccuugc	cugcaggaccgcagcauccuugccccccuggcaugggaucuggggcuccugcuucu	chr6_GL000251v2_alt:2169905..2169961:-	exonic	NRM	NA	NA	NA	-30.3	60.87	4
QXBT290		ugggcagaggcaggauaagaacu	gcucuuacccuccccuuacccucc	ugggcagaggcaggauaagaacugcggaugaggccgagcgcagcucuuacccuccccuuacccucc	chr16:31372287..31372353:+	intronic	ITGAX	NA	ITGAX	protein_coding	-23.9	52.17	19
QXBT291		ugggcucaguccuuuugcagug	caagaggcugaggccgg	ugggcucaguccuuuugcagugacuccccaagcuuggcuaggcuuguggaucuccaucacagcaagaggcugaggccgg	chr11:73403705..73403784:+	UTR3	FAM168A	NM_001286051:c.*3058_*2979delins0,NM_001286050:c.*3058_*2979delins0,NM_015159:c.*3058_*2979delins0	FAM168A	protein_coding	-39.5	54.55	8
QXBT292		ugggcuguggugccgugaccuuug	caaagcaccaccguggccucu	ugggcuguggugccgugaccuuugguguuagaguaagaacaccaaagcaccaccguggccucu	chr12:53463161..53463224:+	intronic	PCBP2	NA	PCBP2,RP11-793H13.8	protein_coding,processed_transcript	-29	62.5	9
QXBT293		ugggcuucucucuggccacaca	uguggccacagagaagcccgcc	uguggccacagagaagcccgcccagcuucucucugagcugggcuucucucuggccacaca	chr2:84882530..84882590:+	intergenic	TRABD2A,TMSB10	dist=1285;dist=23049	TRABD2A	protein_coding	-38.6	59.09	10
QXBT294		ugggcuuugugcuucuauggga	ucauuagaagcgcgcagccugga	ucauuagaagcgcgcagccuggauccugcguauauucgguucacaaugggcuuugugcuucuauggga	chr15:59347215..59347283:-	intronic	MYO1E	NA	MYO1E	protein_coding	-24.3	50	7
QXBT295		ugguagaaauccagaaucugag	cagauucugcauuucaacaag	ugguagaaauccagaaucugaggcaggauucuagacuuauuggaucagauucugcauuucaacaag	chr13:49978703..49978769:-	intergenic	SPRYD7,DLEU2	dist=42202;dist=3783	NA	NA	-20.7	40.91	9
QXBT296		uguaaacauccuugacu	ucauuggaaaaggagcaaa	uguaaacauccuugacugagucccuuaacaccuaaguggagggacagagccugcagucagucauuggaaaaggagcaaa	chr3:190574520..190574599:-	intronic	IL1RAP	NA	IL1RAP	protein_coding	-22.8	35.29	98
QXBT297		uguagacuucugguuguauu	ucuagccagagcccuucacu	ucuagccagagcccuucacugccaugauagcuggggcuucaccagucugucuacuguggugaucuguagacuucugguuguauu	chr15:66491172..66491256:+	UTR3	MAP2K1	NM_002755:c.*557_*641delins0	MAP2K1,CTD-3185P2.1,SNAPC5	protein_coding,antisense,protein_coding	-29	35	5
QXBT298		uguaggcugauguugauacugg	agguuacuuagccuagcuc	uguaggcugauguugauacuggagaaagcauuaccaggccuccagguuacuuagccuagcuc	chr15:89320314..89320376:-	intronic	POLG	NA	POLG	protein_coding	-21.4	45.45	19
QXBT299		ugucucugccucaccuuccagu	ugggagguggcugccaug	ugggagguggcugccauggaagggcgggcagacacuuggugucaugccucgcucugaugcauucucaugucucugccucaccuuccagu	chr1:223762098..223762187:+	exonic	CAPN2	NA	CAPN2	protein_coding	-39.9	54.55	10
QXBT300		ugugaaucuucugaaaccuuuu	aaggucucaaaggauucacacc	aaggucucaaaggauucacaccaacuauuaaauauagugugaaucuucugaaaccuuuu	chr2:86564891..86564950:+	intronic	RNF103-CHMP3	NA	RNF103-CHMP3,AC015971.2	protein_coding,antisense	-21.5	31.82	5
QXBT301		ugugcaggugcugugugggca	cccucacacgugcaucugcaugug	cccucacacgugcaucugcauguggcgugcauguggcaagcaugugcaggugcugugugggca	chr22:19957647..19957710:+	intronic	COMT	NA	COMT	protein_coding	-35.3	61.9	15
QXBT302		ugugcauuucucucccuucuag	cagaagggcagagggaaucccac	cagaagggcagagggaaucccacacgggcugguggaucaugugugugcauuucucucccuucuag	chr16:15366760..15366825:-	exonic	NPIPA5	NA	NPIPA5	protein_coding	-25.3	45.45	6
QXBT303		ugugcauuucucucccuucuagu	cagaagggcagagggaaucccacacg	cagaagggcagagggaaucccacacgggcugguggaucaugugugugcauuucucucccuucuagu	chr16:14723127..14723193:+	exonic	NPIPA2,NPIPA3	NA	NPIPA3	protein_coding	-25.3	43.48	3
QXBT304		ugugccugcggcagcccagaac	uuugggcccugcagguauccacg	uuugggcccugcagguauccacgaagcucuggccugugugccugcggcagcccagaac	chr14:91114707..91114765:-	UTR5	C14orf159	NM_001102367:c.-45588_-45530delins0,NM_001286471:c.-45588_-45530delins0	C14orf159	protein_coding	-28	68.18	8
QXBT305		ugugcuggacgacaacccaaggg	cugggccuguuuccugcaagg	cugggccuguuuccugcaagggauucucucugaaugacccugugcuggacgacaacccaaggg	chr14:105388510..105388573:+	intronic	PACS2	NA	PACS2	protein_coding	-22.4	60.87	9
QXBT306		ugugcuuguagucccaguuacu	uucagggcugcagcgagcu	ugugcuuguagucccaguuacucuggaggcugaggcaggaggaucgcuuuuacccaggaguucagggcugcagcgagcu	chr19:12787038..12787117:+	upstream	MIR5684	NA	HOOK2	protein_coding	-26.3	45.45	12
QXBT307		uguggcaccgaggcagcucucug	gaggcugcgcggcgccgggc	gaggcugcgcggcgccgggcuuauuuagcuguggcaccgaggcagcucucug	chr9:105244350..105244402:-	upstream	SLC44A1	NA	NA	NA	-28.5	65.22	12
QXBT308		ugugggcuuuuugagaacaagga	cuugugucuccauugcccagcaca	ugugggcuuuuugagaacaaggacucaauaugauggauccuugugucuccauugcccagcaca	chr22:37650027..37650090:+	ncRNA_intronic	LOC101927051	NA	SH3BP1,Z83844.1	protein_coding,antisense	-24	43.48	13
QXBT309		ugugugugcauuucucucccuuc	agggcagagggaaucccacacgug	agggcagagggaaucccacacgugcugguggaucaugugugugcauuucucucccuuc	chr16:18321127..18321185:-	intronic	NPIPA7,NPIPA8	NA	NPIPA8	protein_coding	-22.9	47.83	7
QXBT310		uuaauauguacugacaaagcgu	uuugucaguacauguuaauggu	uuaauauguacugacaaagcguaucuguguaauaaauaugcuuuuugucaguacauguuaauggu	chr10:5687107..5687172:+	intronic	FAM208B	NA	FAM208B	protein_coding	-27.3	31.82	7
QXBT311		uuagagcuucaaccuccaguguga	gguacugcgguuagagcuucaauc	uuagagcuucaaccuccagugugaugguaucgggguuagagcuucaaucuccagugugaugguacugcgguuagagcuucaauc	chr8:115534406..115534490:-	intronic	TRPS1	NA	NA	NA	-23.7	45.83	7
QXBT311.1		uuagagcuucaaccuccaguguga	cggggguuagagcuucaaccu	cggggguuagagcuucaaccuccaguaugaugguauugagguuagagcuucaaccuccaguguga	chr8:115534466..115534531:-	intronic	TRPS1	NA	NA	NA	-30.2	45.83	7
QXBT312		uuagcaucuggcacuauggacu	accauggaugcucagauguuagcg	uuagcaucuggcacuauggacucucaaauguuagcuucuggcaccauggaugcucagauguuagcg	chr21:33551827..33551893:+	exonic	SON	NA	SON	protein_coding	-24.9	45.45	16
QXBT313		uuagggcccuggcuccauc	uggggcgggcuccaagu	uuagggcccuggcuccauccugcagaugaggagcucuggaaaagggcaaagucccggaggcugaggaguggggcgggcuccaagu	chr10:133242125..133242210:+	downstream	VENTX	NA	NA	NA	-36.4	63.16	5
QXBT314		uuaggugugucugaucuguugu	aacagaugagacauaccuaaau	aacagaugagacauaccuaaaucauugcuagcuuaggugugucugaucuguugu	chr2:224940832..224940886:-	intronic	DOCK10	NA	DOCK10	protein_coding	-26.6	40.91	16
QXBT315		uuagguuggugcaagagcaauu	aauuacuuuugcaccaaccua	uuagguuggugcaagagcaauugcguuuuuuuugcuauuuaaaguaaugucaaaaccgcaauuacuuuugcaccaaccua	chr17:69095507..69095587:-	intronic	ABCA6	NA	ABCA6	protein_coding	-37.9	40.91	6
QXBT316		uuaguggcucccucugccugca	caggugaggguggagccaccgaua	uuaguggcucccucugccugcagaauggaagaccacgugcaggugaggguggagccaccgaua	chr19:57439111..57439174:+	intronic	ZNF749	NA	ZNF749,AC004076.9	protein_coding,protein_coding	-35.8	59.09	45
QXBT317		uuauccuccaguagacuaggga	ccagccuacuggaggauaagagg	ccagccuacuggaggauaagaggauauaaaggucucuuauccuccaguagacuaggga	chr8:98393666..98393724:-	intergenic	NIPAL2,KCNS2	dist=99273;dist=33298	NA	NA	-33.5	45.45	37
QXBT318		uuauugaugugucugguaguuu	acuaccagguacaucaauaaau	uuauugaugugucugguaguuuuuuugagcacuuccccaaaacuaccagguacaucaauaaau	chr17:69006686..69006749:-	ncRNA_intronic	ABCA9-AS1	NA	ABCA9-AS1	antisense	-28	31.82	9
QXBT319		uucaggucuggggcugaaaccug	ggcagucccaggcccgaaag	uucaggucuggggcugaaaccugucuuguuuccccaucagaggcagucccaggcccgaaag	chr1:112882060..112882121:+	intergenic	LINC01356,SLC16A1	dist=31417;dist=29727	NA	NA	-28.2	56.52	9
QXBT320		uucagugucuggugagggucccuuu	agggggcacugaccacgucacugg	agggggcacugaccacgucacuggaucugauuagccagauucagugucuggugagggucccuuu	chr11:1477611..1477675:-	intronic	MOB2	NA	MOB2	protein_coding	-37.3	52	21
QXBT321		uuccaagccucacuucuccagu	caaagagagucaggcuugguggc	caaagagagucaggcuugguggcugggguggcuuccaagccucacuucuccagu	chr1:150551072..150551126:+	intronic	ADAMTSL4	NA	ADAMTSL4,RP11-54A4.2	protein_coding,antisense	-25.7	50	17
QXBT322		uuccguggagaggaaca	uucuucuccccaggcucaggg	uucuucuccccaggcucagggaggccaacuccaguauggaaagcagggagacagguccuuuccguggagaggaaca	chr16:4700700..4700776:+	intronic	ANKS3	NA	ANKS3	protein_coding	-25	52.94	52
QXBT323		uucucggguguucugaug	uuggagcugcccuuggaaga	uuggagcugcccuuggaagaacagaggaaaagucucgguguagugaggacucucagucucuucucggguguucugaug	chr13:54678386..54678464:-	intergenic	MIR1297,MIR5007	dist=366338;dist=495990	NA	NA	-25.1	50	8
QXBT324		uucugagauagguagaagu	ucuguguuucucugaaua	uucugagauagguagaagucuugagacggaggcuggccauccauucagcccugagcgugcugaguucuguguuucucugaaua	chr19:18569135..18569218:+	UTR3	KXD1	NM_024069:c.*504_*587delins0,NM_001171949:c.*504_*587delins0,NM_001171948:c.*504_*587delins0	KXD1,AC005253.4	protein_coding,antisense	-23.4	36.84	4
QXBT325		uucugcugagcacugggccugu	ugacccaguguugggcagaacu	ugacccaguguugggcagaacuguggagccccaauuucugcugagcacugggccugu	chr19:29605226..29605283:-	upstream	POP4	NA	POP4	protein_coding	-30.7	59.09	5
QXBT326		uucuuuucuuuccuuccuuguag	aagggggaaggaagagucuagaau	aagggggaaggaagagucuagaaugaaugccacauucuuucauucuuuucuuuccuuccuuguag	chr2:68825922..68825987:+	exonic	ARHGAP25	NA	ARHGAP25	protein_coding	-24.5	34.78	141
QXBT327		uugagcuguaccuuuuuaguau	gcuggaauggcgcagcuggaagg	gcuggaauggcgcagcuggaagguuacuauuucucggccgccuugagcuguaccuuuuuaguau	chr12:34022594..34022658:+	exonic	ALG10	NA	ALG10,RP11-847H18.2	protein_coding,antisense	-22.8	31.82	5
QXBT328		uugauguugccauggaacuaau	uuaguucuguggcaacaucgaua	uugauguugccauggaacuaauuuaaguuaaaaaaauuaguucuguggcaacaucgaua	chr1:178743555..178743614:+	intronic	RALGPS2	NA	RALGPS2	protein_coding	-31.9	36.36	4
QXBT329		uugccucucccgucccuguag	uggggugcgggagccgg	uggggugcgggagccgggcgggggugacuguggccuugccucucccgucccuguag	chr19:3201467..3201523:+	exonic	NCLN	NA	NCLN	protein_coding	-31.6	61.9	37
QXBT330		uugcucugcucucccuuguacu	ugcagaggagacaaagcaagc	ugcagaggagacaaagcaagccucaucaggcccauugcuugcucugcucucccuuguacu	chr14:95533806..95533866:-	ncRNA_exonic	SNHG10	NA	SNHG10,GLRX5	antisense,protein_coding	-21.3	50	14
QXBT331		uugggaguggcugccgcuuugc	aggcggcacgucugcucucug	aggcggcacgucugcucucuggggauagaggaucccuugggaguggcugccgcuuugc	chr20:64078865..64078923:+	intronic	RGS19	NA	RGS19	protein_coding	-33.8	63.64	9
QXBT332		uugggcucuggguggaccucgcu	ggaucuggguacacccuuagcccagcg	ggaucuggguacacccuuagcccagcgcggcagggucgggcccucguugggcucuggguggaccucgcu	chr22:45240196..45240265:-	intronic	KIAA0930	NA	KIAA0930	protein_coding	-37.6	65.22	32
QXBT333		uuucuggcucugguaggaac	cuccuucgaggaccaggaagaa	cuccuucgaggaccaggaagaauucuggagcuuugggcccuuccuuucuggcucugguaggaac	chr2:9555068..9555132:+	intronic	ADAM17	NA	ADAM17	protein_coding	-22.7	50	18
QXBT334		uuugaucuguuaggcuuagugc	acuaagccuaacagaucaaac	acuaagccuaacagaucaaacaacacaccguaucuguuugaucuguuaggcuuagugc	chr14:20808235..20808293:+	intergenic	RNASE1,RNASE3	dist=5358;dist=83110	NA	NA	-34.2	40.91	6
QXBT335		uuuggcugggcacaguggau	cuucugagccuaggagu	uuuggcugggcacaguggaucacaaauccuguaaucccaaaacugagggaggcugaggugggaggaucuucugagccuaggagu	chr20:38912380..38912464:+	intronic	PPP1R16B	NA	PPP1R16B	protein_coding	-30.8	55	14
QXBT335.1		uuuggcugggcacaguggau	ccaccaugcucagcuaauuu	ccaccaugcucagcuaauuuaaaaaaaaaauguuuuuggcugggcacaguggau	chr8:42321672..42321726:+	intronic	IKBKB	NA	IKBKB	protein_coding	-22.4	55	11
QXBT336		uuuggcugggcacaguggauc	ucacuugaggucaagag	uuuggcugggcacaguggaucacaccuguaaucccagcacuuugggaggcugaggcgggcggaucacuugaggucaagag	chr21:36403173..36403253:+	intronic	CHAF1B	NA	CHAF1B	protein_coding	-25.1	57.14	14
QXBT337		uuugugucuguucagccuca	uggcugggccugaagaugucacugg	uggcugggccugaagaugucacuggggcugucugggcacaggacagcucccuuugugucuguucagccuca	chr14:61104192..61104263:-	intergenic	SLC38A6,TMEM30B	dist=20459;dist=173108	NA	NA	-33	45	4
QXBT338		uuuugaggaugcaaagugcua	ccacuuuguguccugaaaaag	ccacuuuguguccugaaaaagagagauuccacauggacccaaacuacagguguuuguacaagaacauucuguggaaucucucuuuuugaggaugcaaagugcua	chr1:221069031..221069135:-	intergenic	HLX,C1orf140	dist=183973;dist=260793	NA	NA	-52	38.1	73
QXBT339		uuuugcugcaguguggauggu	cacccauacugcagcaaaagu	cacccauacugcagcaaaagucuugagggucugaacuuuugcugcaguguggauggu	chr12:105000602..105000659:+	intergenic	C12orf45,ALDH1L2	dist=5875;dist=19125	C12orf45	protein_coding	-31.3	47.62	5
QXBT340		uuuuuugcuggaacauuucuggu	uggaaauguucuagccaaaaaagu	uggaaauguucuagccaaaaaaguuugccaagaaccauugugucuuuuuuuuugcuggaacauuucuggu	chr6:39074313..39074383:+	intronic	GLP1R	NA	GLP1R	protein_coding	-25.1	34.78	46
